# Supplementary material for: Mutations Status of Chemokine Signaling Pathway Predict Prognosis of Immune Checkpoint Inhibitors in Colon Adenocarcinoma
Source: Front Pharmacol. 2021 Oct 14;12:721181. doi: 10.3389/fphar.2021.721181 (PMC8551610; doi:10.3389/fphar.2021.721181)
Supplement: Supplementary file 1 [file Table2.XLSX]

## Sheet: Sheet1
Table S2. The genes in chemokine pathway
Member	Gene Id	Symbol	Description
10000	10000	AKT3	AKT serine/threonine kinase 3 [Source:HGNC ...
10235	10235	RASGRP2	RAS guanyl releasing protein 2 [Source:HGNC...
10344	10344	CCL26	C-C motif chemokine ligand 26 [Source:HGNC ...
10451	10451	VAV3	vav guanine nucleotide exchange factor 3 [S...
10563	10563	CXCL13	C-X-C motif chemokine ligand 13 [Source:HGN...
10663	10663	CXCR6	C-X-C motif chemokine receptor 6 [Source:HG...
10681	10681	GNB5	G protein subunit beta 5 [Source:HGNC Symbo...
107	107	ADCY1	adenylate cyclase 1 [Source:HGNC Symbol;Acc...
108	108	ADCY2	adenylate cyclase 2 [Source:HGNC Symbol;Acc...
10803	10803	CCR9	C-C motif chemokine receptor 9 [Source:HGNC...
10850	10850	CCL27	C-C motif chemokine ligand 27 [Source:HGNC ...
109	109	ADCY3	adenylate cyclase 3 [Source:HGNC Symbol;Acc...
111	111	ADCY5	adenylate cyclase 5 [Source:HGNC Symbol;Acc...
112	112	ADCY6	adenylate cyclase 6 [Source:HGNC Symbol;Acc...
113	113	ADCY7	adenylate cyclase 7 [Source:HGNC Symbol;Acc...
114	114	ADCY8	adenylate cyclase 8 [Source:HGNC Symbol;Acc...
1147	1147	CHUK	component of inhibitor of nuclear factor ka...
115	115	ADCY9	adenylate cyclase 9 [Source:HGNC Symbol;Acc...
1230	1230	CCR1	C-C motif chemokine receptor 1 [Source:HGNC...
1232	1232	CCR3	C-C motif chemokine receptor 3 [Source:HGNC...
1233	1233	CCR4	C-C motif chemokine receptor 4 [Source:HGNC...
1234	1234	CCR5	C-C motif chemokine receptor 5 [Source:HGNC...
1235	1235	CCR6	C-C motif chemokine receptor 6 [Source:HGNC...
1236	1236	CCR7	C-C motif chemokine receptor 7 [Source:HGNC...
1237	1237	CCR8	C-C motif chemokine receptor 8 [Source:HGNC...
131890	131890	GRK7	G protein-coupled receptor kinase 7 [Source...
1398	1398	CRK	"CRK proto-oncogene, adaptor protein [Sourc...
1399	1399	CRKL	"CRK like proto-oncogene, adaptor protein [...
1445	1445	CSK	C-terminal Src kinase [Source:HGNC Symbol;A...
1524	1524	CX3CR1	C-X3-C motif chemokine receptor 1 [Source:H...
156	156	GRK2	G protein-coupled receptor kinase 2 [Source...
157	157	GRK3	G protein-coupled receptor kinase 3 [Source...
1794	1794	DOCK2	dedicator of cytokinesis 2 [Source:HGNC Sym...
196883	196883	ADCY4	adenylate cyclase 4 [Source:HGNC Symbol;Acc...
207	207	AKT1	AKT serine/threonine kinase 1 [Source:HGNC ...
208	208	AKT2	AKT serine/threonine kinase 2 [Source:HGNC ...
2185	2185	PTK2B	protein tyrosine kinase 2 beta [Source:HGNC...
2268	2268	FGR	"FGR proto-oncogene, Src family tyrosine ki...
2309	2309	FOXO3	forkhead box O3 [Source:HGNC Symbol;Acc:HGN...
23236	23236	PLCB1	phospholipase C beta 1 [Source:HGNC Symbol;...
23533	23533	PIK3R5	phosphoinositide-3-kinase regulatory subuni...
25759	25759	SHC2	SHC adaptor protein 2 [Source:HGNC Symbol;A...
26230	26230	TIAM2	TIAM Rac1 associated GEF 2 [Source:HGNC Sym...
2770	2770	GNAI1	G protein subunit alpha i1 [Source:HGNC Sym...
2771	2771	GNAI2	G protein subunit alpha i2 [Source:HGNC Sym...
2773	2773	GNAI3	G protein subunit alpha i3 [Source:HGNC Sym...
2782	2782	GNB1	G protein subunit beta 1 [Source:HGNC Symbo...
2783	2783	GNB2	G protein subunit beta 2 [Source:HGNC Symbo...
2784	2784	GNB3	G protein subunit beta 3 [Source:HGNC Symbo...
2785	2785	GNG3	G protein subunit gamma 3 [Source:HGNC Symb...
2786	2786	GNG4	G protein subunit gamma 4 [Source:HGNC Symb...
2787	2787	GNG5	G protein subunit gamma 5 [Source:HGNC Symb...
2788	2788	GNG7	G protein subunit gamma 7 [Source:HGNC Symb...
2790	2790	GNG10	G protein subunit gamma 10 [Source:HGNC Sym...
2791	2791	GNG11	G protein subunit gamma 11 [Source:HGNC Sym...
2792	2792	GNGT1	G protein subunit gamma transducin 1 [Sourc...
2793	2793	GNGT2	G protein subunit gamma transducin 2 [Sourc...
2826	2826	CCR10	C-C motif chemokine receptor 10 [Source:HGN...
2829	2829	XCR1	X-C motif chemokine receptor 1 [Source:HGNC...
2833	2833	CXCR3	C-X-C motif chemokine receptor 3 [Source:HG...
2868	2868	GRK4	G protein-coupled receptor kinase 4 [Source...
2869	2869	GRK5	G protein-coupled receptor kinase 5 [Source...
2870	2870	GRK6	G protein-coupled receptor kinase 6 [Source...
2885	2885	GRB2	growth factor receptor bound protein 2 [Sou...
2919	2919	CXCL1	C-X-C motif chemokine ligand 1 [Source:HGNC...
2920	2920	CXCL2	C-X-C motif chemokine ligand 2 [Source:HGNC...
2921	2921	CXCL3	C-X-C motif chemokine ligand 3 [Source:HGNC...
2931	2931	GSK3A	glycogen synthase kinase 3 alpha [Source:HG...
2932	2932	GSK3B	glycogen synthase kinase 3 beta [Source:HGN...
3055	3055	HCK	"HCK proto-oncogene, Src family tyrosine ki...
3265	3265	HRAS	"HRas proto-oncogene, GTPase [Source:HGNC S...
3551	3551	IKBKB	inhibitor of nuclear factor kappa B kinase ...
3576	3576	CXCL8	C-X-C motif chemokine ligand 8 [Source:HGNC...
3577	3577	CXCR1	C-X-C motif chemokine receptor 1 [Source:HG...
3579	3579	CXCR2	C-X-C motif chemokine receptor 2 [Source:HG...
3627	3627	CXCL10	C-X-C motif chemokine ligand 10 [Source:HGN...
3702	3702	ITK	IL2 inducible T cell kinase [Source:HGNC Sy...
3717	3717	JAK2	Janus kinase 2 [Source:HGNC Symbol;Acc:HGNC...
3718	3718	JAK3	Janus kinase 3 [Source:HGNC Symbol;Acc:HGNC...
3845	3845	KRAS	"KRAS proto-oncogene, GTPase [Source:HGNC S...
387	387	RHOA	ras homolog family member A [Source:HGNC Sy...
388372	鑱?鑱?鑱?
399694	399694	SHC4	SHC adaptor protein 4 [Source:HGNC Symbol;A...
4067	4067	LYN	"LYN proto-oncogene, Src family tyrosine ki...
408	408	ARRB1	arrestin beta 1 [Source:HGNC Symbol;Acc:HGN...
409	409	ARRB2	arrestin beta 2 [Source:HGNC Symbol;Acc:HGN...
414062	414062	CCL3L3	C-C motif chemokine ligand 3 like 3 [Source...
4283	4283	CXCL9	C-X-C motif chemokine ligand 9 [Source:HGNC...
4790	4790	NFKB1	nuclear factor kappa B subunit 1 [Source:HG...
4792	4792	NFKBIA	NFKB inhibitor alpha [Source:HGNC Symbol;Ac...
4793	4793	NFKBIB	NFKB inhibitor beta [Source:HGNC Symbol;Acc...
4893	4893	NRAS	"NRAS proto-oncogene, GTPase [Source:HGNC S...
5058	5058	PAK1	p21 (RAC1) activated kinase 1 [Source:HGNC ...
51764	51764	GNG13	G protein subunit gamma 13 [Source:HGNC Sym...
5196	5196	PF4	platelet factor 4 [Source:HGNC Symbol;Acc:H...
5197	5197	PF4V1	platelet factor 4 variant 1 [Source:HGNC Sy...
5290	5290	PIK3CA	"phosphatidylinositol-4,5-bisphosphate 3-ki...
5291	5291	PIK3CB	"phosphatidylinositol-4,5-bisphosphate 3-ki...
5293	5293	PIK3CD	"phosphatidylinositol-4,5-bisphosphate 3-ki...
5294	5294	PIK3CG	"phosphatidylinositol-4,5-bisphosphate 3-ki...
5295	5295	PIK3R1	phosphoinositide-3-kinase regulatory subuni...
5296	5296	PIK3R2	phosphoinositide-3-kinase regulatory subuni...
5330	5330	PLCB2	phospholipase C beta 2 [Source:HGNC Symbol;...
5331	5331	PLCB3	phospholipase C beta 3 [Source:HGNC Symbol;...
5332	5332	PLCB4	phospholipase C beta 4 [Source:HGNC Symbol;...
53358	53358	SHC3	SHC adaptor protein 3 [Source:HGNC Symbol;A...
54331	54331	GNG2	G protein subunit gamma 2 [Source:HGNC Symb...
5473	5473	PPBP	pro-platelet basic protein [Source:HGNC Sym...
5566	5566	PRKACA	protein kinase cAMP-activated catalytic sub...
5567	5567	PRKACB	protein kinase cAMP-activated catalytic sub...
5568	5568	PRKACG	protein kinase cAMP-activated catalytic sub...
5579	5579	PRKCB	protein kinase C beta [Source:HGNC Symbol;A...
5580	5580	PRKCD	protein kinase C delta [Source:HGNC Symbol;...
5590	5590	PRKCZ	protein kinase C zeta [Source:HGNC Symbol;A...
5594	5594	MAPK1	mitogen-activated protein kinase 1 [Source:...
5595	5595	MAPK3	mitogen-activated protein kinase 3 [Source:...
55970	55970	GNG12	G protein subunit gamma 12 [Source:HGNC Sym...
5604	5604	MAP2K1	mitogen-activated protein kinase kinase 1 [...
5613	5613	PRKX	protein kinase X-linked [Source:HGNC Symbol...
56288	56288	PARD3	par-3 family cell polarity regulator [Sourc...
56477	56477	CCL28	C-C motif chemokine ligand 28 [Source:HGNC ...
5747	5747	PTK2	protein tyrosine kinase 2 [Source:HGNC Symb...
57580	57580	PREX1	"phosphatidylinositol-3,4,5-trisphosphate d...
58191	58191	CXCL16	C-X-C motif chemokine ligand 16 [Source:HGN...
5829	5829	PXN	paxillin [Source:HGNC Symbol;Acc:HGNC:9718]
5879	5879	RAC1	Rac family small GTPase 1 [Source:HGNC Symb...
5880	5880	RAC2	Rac family small GTPase 2 [Source:HGNC Symb...
5894	5894	RAF1	"Raf-1 proto-oncogene, serine/threonine kin...
5906	5906	RAP1A	"RAP1A, member of RAS oncogene family [Sour...
5908	5908	RAP1B	"RAP1B, member of RAS oncogene family [Sour...
59345	59345	GNB4	G protein subunit beta 4 [Source:HGNC Symbo...
5970	5970	RELA	"RELA proto-oncogene, NF-kB subunit [Source...
6011	6011	GRK1	G protein-coupled receptor kinase 1 [Source...
6093	6093	ROCK1	Rho associated coiled-coil containing prote...
6346	6346	CCL1	C-C motif chemokine ligand 1 [Source:HGNC S...
6347	6347	CCL2	C-C motif chemokine ligand 2 [Source:HGNC S...
6348	6348	CCL3	C-C motif chemokine ligand 3 [Source:HGNC S...
6349	6349	CCL3L1	C-C motif chemokine ligand 3 like 1 [Source...
6351	6351	CCL4	C-C motif chemokine ligand 4 [Source:HGNC S...
6352	6352	CCL5	C-C motif chemokine ligand 5 [Source:HGNC S...
6354	6354	CCL7	C-C motif chemokine ligand 7 [Source:HGNC S...
6355	6355	CCL8	C-C motif chemokine ligand 8 [Source:HGNC S...
6356	6356	CCL11	C-C motif chemokine ligand 11 [Source:HGNC ...
6357	6357	CCL13	C-C motif chemokine ligand 13 [Source:HGNC ...
6358	6358	CCL14	C-C motif chemokine ligand 14 [Source:HGNC ...
6359	6359	CCL15	C-C motif chemokine ligand 15 [Source:HGNC ...
6360	6360	CCL16	C-C motif chemokine ligand 16 [Source:HGNC ...
6361	6361	CCL17	C-C motif chemokine ligand 17 [Source:HGNC ...
6362	6362	CCL18	C-C motif chemokine ligand 18 [Source:HGNC ...
6363	6363	CCL19	C-C motif chemokine ligand 19 [Source:HGNC ...
6364	6364	CCL20	C-C motif chemokine ligand 20 [Source:HGNC ...
6366	6366	CCL21	C-C motif chemokine ligand 21 [Source:HGNC ...
6367	6367	CCL22	C-C motif chemokine ligand 22 [Source:HGNC ...
6368	6368	CCL23	C-C motif chemokine ligand 23 [Source:HGNC ...
6369	6369	CCL24	C-C motif chemokine ligand 24 [Source:HGNC ...
6370	6370	CCL25	C-C motif chemokine ligand 25 [Source:HGNC ...
6372	6372	CXCL6	C-X-C motif chemokine ligand 6 [Source:HGNC...
6373	6373	CXCL11	C-X-C motif chemokine ligand 11 [Source:HGN...
6374	6374	CXCL5	C-X-C motif chemokine ligand 5 [Source:HGNC...
6375	6375	XCL1	X-C motif chemokine ligand 1 [Source:HGNC S...
6376	6376	CX3CL1	C-X3-C motif chemokine ligand 1 [Source:HGN...
6387	6387	CXCL12	C-X-C motif chemokine ligand 12 [Source:HGN...
643	643	CXCR5	C-X-C motif chemokine receptor 5 [Source:HG...
6464	6464	SHC1	SHC adaptor protein 1 [Source:HGNC Symbol;A...
653361	653361	NCF1	neutrophil cytosolic factor 1 [Source:HGNC ...
6654	6654	SOS1	SOS Ras/Rac guanine nucleotide exchange fac...
6655	6655	SOS2	SOS Ras/Rho guanine nucleotide exchange fac...
673	673	BRAF	"B-Raf proto-oncogene, serine/threonine kin...
6772	6772	STAT1	signal transducer and activator of transcri...
6773	6773	STAT2	signal transducer and activator of transcri...
6774	6774	STAT3	signal transducer and activator of transcri...
6777	6777	STAT5B	signal transducer and activator of transcri...
6846	6846	XCL2	X-C motif chemokine ligand 2 [Source:HGNC S...
7074	7074	TIAM1	TIAM Rac1 associated GEF 1 [Source:HGNC Sym...
728045	728045	PPBPP1	pro-platelet basic protein pseudogene 1 [So...
729230	729230	CCR2	C-C motif chemokine receptor 2 [Source:HGNC...
7409	7409	VAV1	vav guanine nucleotide exchange factor 1 [S...
7410	7410	VAV2	vav guanine nucleotide exchange factor 2 [S...
7454	7454	WAS	WASP actin nucleation promoting factor [Sou...
7852	7852	CXCR4	C-X-C motif chemokine receptor 4 [Source:HG...
8503	8503	PIK3R3	phosphoinositide-3-kinase regulatory subuni...
8517	8517	IKBKG	inhibitor of nuclear factor kappa B kinase ...
8976	8976	WASL	WASP like actin nucleation promoting factor...
94235	94235	GNG8	G protein subunit gamma 8 [Source:HGNC Symb...
9475	9475	ROCK2	Rho associated coiled-coil containing prote...
9547	9547	CXCL14	C-X-C motif chemokine ligand 14 [Source:HGN...
9560	9560	CCL4L2	C-C motif chemokine ligand 4 like 2 [Source...
9564	9564	BCAR1	"BCAR1 scaffold protein, Cas family member ...
9844	9844	ELMO1	engulfment and cell motility 1 [Source:HGNC...
998	998	CDC42	cell division cycle 42 [Source:HGNC Symbol;...
