# Supplementary material for: Mutations Status of Chemokine Signaling Pathway Predict Prognosis of Immune Checkpoint Inhibitors in Colon Adenocarcinoma
Source: Front Pharmacol. 2021 Oct 14;12:721181. doi: 10.3389/fphar.2021.721181 (PMC8551610; doi:10.3389/fphar.2021.721181)
Supplement: Supplementary file 2 [file Table1.XLS]

## Sheet: cmap result
rank	batch	cmap name	dose	cell	score	up	down	instance_id
1	502	5182598	25 µM	MCF7	1	0.25	-0.183	976
2	771	glafenine	10 µM	MCF7	0.999	0.253	-0.18	7418
3	631	lysergol	16 µM	HL60	0.996	0.233	-0.198	1325
4	671	amrinone	21 µM	MCF7	0.975	0.255	-0.168	3465
5	631	carcinine	22 µM	HL60	0.974	0.22	-0.202	1305
6	1076	lomustine	100 µM	MCF7	0.961	0.245	-0.171	7089
7	602	tanespimycin	1 µM	HL60	0.958	0.226	-0.19	1167
8	771	perhexiline	10 µM	MCF7	0.956	0.245	-0.169	7441
9	676	apramycin	7 µM	MCF7	0.955	0.237	-0.177	7334
10	602	thioridazine	10 µM	HL60	0.948	0.216	-0.195	1171
11	747	isoetarine	12 µM	MCF7	0.945	0.243	-0.167	7170
12	743	chlorphenamine	10 µM	MCF7	0.94	0.242	-0.165	6773
13	602	acetylsalicylic acid	100 µM	HL60	0.931	0.21	-0.194	1145
14	671	cefapirin	9 µM	MCF7	0.93	0.237	-0.166	3471
15	729	paclitaxel	5 µM	MCF7	0.929	0.224	-0.179	5320
16	725	acetylsalicylic acid	100 µM	MCF7	0.925	0.229	-0.172	5201
17	767	chlorpromazine	1 µM	MCF7	0.922	0.223	-0.176	6936
18	617	aztreonam	9 µM	PC3	0.921	0.211	-0.188	2118
19	1069	0198306-0000	10 µM	PC3	0.918	0.218	-0.18	7069
20	749	piretanide	11 µM	HL60	0.916	0.21	-0.187	6144
21	725	LY-294002	10 µM	MCF7	0.916	0.232	-0.165	5236
22	754	alverine	8 µM	PC3	0.907	0.212	-0.182	6345
23	628	allantoin	25 µM	PC3	0.907	0.203	-0.19	1800
24	745	disulfiram	13 µM	MCF7	0.906	0.22	-0.173	6210
25	671	securinine	18 µM	MCF7	0.902	0.229	-0.162	3470
26	635	lovastatin	10 µM	HL60	0.901	0.199	-0.191	2494
27	725	prochlorperazine	10 µM	MCF7	0.899	0.224	-0.165	5212
28	1051	H-89	500 nM	MCF7	0.897	0.219	-0.17	6878
29	725	tanespimycin	1 µM	MCF7	0.897	0.218	-0.17	5215
30	618	trimethoprim	14 µM	HL60	0.896	0.204	-0.184	2345
31	616	acenocoumarol	11 µM	PC3	0.896	0.213	-0.176	2077
32	725	geldanamycin	1 µM	MCF7	0.892	0.213	-0.174	5225
33	671	gabapentin	23 µM	MCF7	0.889	0.219	-0.167	3472
34	617	tiratricol	6 µM	PC3	0.889	0.196	-0.19	2096
35	644	emetine	7 µM	HL60	0.889	0.202	-0.184	2145
36	725	genistein	10 µM	MCF7	0.888	0.237	-0.148	5232
37	706	Chicago Sky Blue 6B	4 µM	MCF7	0.886	0.213	-0.171	4971
38	762	Trolox C	16 µM	PC3	0.883	0.195	-0.188	7304
39	1059	BAS-012416453	38 µM	MCF7	0.883	0.217	-0.165	6908
40	744	zomepirac	13 µM	MCF7	0.882	0.225	-0.157	6815
41	753	metitepine	8 µM	PC3	0.879	0.213	-0.168	6312
42	747	cinnarizine	11 µM	MCF7	0.877	0.216	-0.164	7174
43	737	niflumic acid	14 µM	MCF7	0.875	0.237	-0.142	5490
44	753	chlorhexidine	8 µM	PC3	0.875	0.195	-0.184	6302
45	514	demecolcine	12 µM	MCF7	0.875	0.203	-0.177	1103
46	753	coralyne	10 µM	PC3	0.872	0.218	-0.16	6317
47	660	tonzonium bromide	7 µM	HL60	0.871	0.204	-0.173	3080
48	632	oxybuprocaine	12 µM	MCF7	0.862	0.216	-0.157	1476
49	753	methotrexate	9 µM	PC3	0.861	0.209	-0.164	6318
50	745	physostigmine	6 µM	MCF7	0.858	0.213	-0.159	6226
51	619	bumetanide	11 µM	HL60	0.851	0.193	-0.176	2409
52	715	rolitetracycline	8 µM	PC3	0.848	0.212	-0.155	6731
53	623	colchicine	10 µM	HL60	0.846	0.192	-0.175	1598
54	645	lycorine	12 µM	HL60	0.845	0.189	-0.177	2195
55	677	proguanil	14 µM	MCF7	0.844	0.228	-0.137	3505
56	632	miconazole	10 µM	MCF7	0.843	0.205	-0.16	1477
57	633	amoxapine	13 µM	MCF7	0.841	0.204	-0.161	1513
58	741	pivmecillinam	8 µM	MCF7	0.841	0.177	-0.188	6014
59	714	urapidil	9 µM	PC3	0.84	0.19	-0.174	6696
60	1053	carmustine	100 µM	MCF7	0.835	0.209	-0.154	6888
61	655	niridazole	19 µM	MCF7	0.835	0.212	-0.15	3301
62	633	naloxone	11 µM	MCF7	0.833	0.214	-0.147	1506
63	718	octopamine	21 µM	PC3	0.829	0.193	-0.166	5050
64	744	astemizole	9 µM	MCF7	0.827	0.197	-0.162	6807
65	735	verapamil	8 µM	MCF7	0.825	0.198	-0.16	5387
66	733	ticarcillin	9 µM	PC3	0.824	0.179	-0.178	5829
67	693	simvastatin	10 µM	PC3	0.824	0.214	-0.143	4244
68	1038	16,16-dimethylprostaglandin E2	10 µM	PC3	0.822	0.195	-0.162	6562
69	713	3-acetylcoumarin	21 µM	PC3	0.822	0.177	-0.179	4664
70	612	amiloride	13 µM	HL60	0.821	0.184	-0.172	1970
71	633	chlorhexidine	8 µM	MCF7	0.82	0.198	-0.158	1525
72	735	ampicillin	10 µM	MCF7	0.82	0.185	-0.171	5408
73	504	pyrvinium	1 µM	MCF7	0.819	0.201	-0.154	870
74	744	securinine	18 µM	MCF7	0.817	0.204	-0.15	6831
75	1082	suramin sodium	10 µM	MCF7	0.817	0.197	-0.158	7496
76	637	tiratricol	6 µM	MCF7	0.817	0.191	-0.163	2259
77	744	atropine oxide	12 µM	MCF7	0.817	0.207	-0.148	6812
78	612	thioridazine	10 µM	HL60	0.812	0.177	-0.175	1986
79	748	trichostatin A	100 nM	MCF7	0.811	0.199	-0.153	7236
80	635	tiaprofenic acid	15 µM	HL60	0.81	0.194	-0.157	2492
81	743	pimozide	9 µM	MCF7	0.808	0.208	-0.143	6780
82	653	benfluorex	10 µM	MCF7	0.808	0.191	-0.159	2621
83	712	terguride	9 µM	PC3	0.805	0.153	-0.196	4633
84	641	quipazine	9 µM	HL60	0.799	0.173	-0.173	1789
85	612	captopril	17 µM	HL60	0.799	0.181	-0.165	1988
86	623	practolol	15 µM	HL60	0.797	0.169	-0.177	1587
87	715	(-)-atenolol	15 µM	PC3	0.796	0.178	-0.167	6725
88	641	pyridoxine	19 µM	HL60	0.796	0.172	-0.172	1759
89	719	phensuximide	21 µM	PC3	0.795	0.189	-0.156	5097
90	735	butoconazole	8 µM	MCF7	0.794	0.199	-0.145	5388
91	673	esculin	12 µM	MCF7	0.793	0.192	-0.151	3390
92	748	alimemazine	5 µM	MCF7	0.792	0.191	-0.152	7235
93	702	PHA-00851261E	1 µM	PC3	0.791	0.174	-0.168	4333
94	634	ciclopirox	15 µM	HL60	0.79	0.184	-0.159	2456
95	636	mefloquine	10 µM	MCF7	0.79	0.195	-0.148	2210
96	619	econazole	9 µM	HL60	0.789	0.177	-0.165	2396
97	713	flurbiprofen	16 µM	PC3	0.788	0.181	-0.161	4674
98	728	epivincamine	11 µM	PC3	0.784	0.186	-0.154	4500
99	694	isoxsuprine	12 µM	MCF7	0.783	0.197	-0.143	4789
100	732	sulfamethizole	15 µM	PC3	0.781	0.17	-0.168	5798
101	756	pizotifen	9 µM	MCF7	0.781	0.2	-0.139	6513
102	737	tridihexethyl	11 µM	MCF7	0.779	0.191	-0.147	5486
103	622	tretinoin	13 µM	HL60	0.778	0.166	-0.171	1548
104	687	flutamide	14 µM	MCF7	0.778	0.207	-0.131	3885
105	731	mevalolactone	31 µM	PC3	0.778	0.174	-0.163	5738
106	732	lobeline	11 µM	PC3	0.778	0.17	-0.167	5784
107	709	meclocycline	6 µM	PC3	0.778	0.171	-0.166	6637
108	733	clindamycin	9 µM	PC3	0.776	0.184	-0.153	5815
109	731	fluorocurarine	12 µM	PC3	0.774	0.174	-0.161	5741
110	714	mimosine	20 µM	PC3	0.773	0.187	-0.148	6703
111	750	15-delta prostaglandin J2	10 µM	HL60	0.773	0.179	-0.156	6190
112	1044	STOCK1N-35874	14 µM	PC3	0.773	0.183	-0.152	6583
113	647	zidovudine	15 µM	MCF7	0.773	0.192	-0.143	3211
114	726	clenbuterol	13 µM	MCF7	0.772	0.191	-0.144	5266
115	712	ketoconazole	8 µM	PC3	0.769	0.184	-0.15	4624
116	714	florfenicol	11 µM	PC3	0.768	0.172	-0.161	6701
117	688	fluticasone	8 µM	PC3	0.768	0.166	-0.167	4011
118	682	helveticoside	7 µM	PC3	0.767	0.186	-0.147	3770
119	748	quipazine	9 µM	MCF7	0.766	0.19	-0.142	7240
120	727	prochlorperazine	10 µM	PC3	0.766	0.17	-0.162	4439
121	687	nialamide	13 µM	MCF7	0.764	0.182	-0.149	3871
122	686	flecainide	8 µM	MCF7	0.763	0.178	-0.153	3843
123	702	bendroflumethiazide	9 µM	PC3	0.762	0.176	-0.154	4315
124	702	phentolamine	13 µM	PC3	0.759	0.177	-0.152	4336
125	610	lidocaine	15 µM	PC3	0.759	0.161	-0.168	1917
126	715	fusidic acid	7 µM	PC3	0.757	0.183	-0.146	6754
127	741	fenspiride	13 µM	MCF7	0.757	0.193	-0.136	6001
128	658	levobunolol	12 µM	HL60	0.757	0.175	-0.153	3015
129	692	hydroxyachillin	14 µM	PC3	0.756	0.152	-0.176	4213
130	755	terguride	12 µM	MCF7	0.755	0.198	-0.129	6459
131	649	spiramycin	5 µM	HL60	0.752	0.183	-0.143	2558
132	649	isocarboxazid	17 µM	HL60	0.752	0.155	-0.17	2562
133	611	erythromycin	5 µM	PC3	0.751	0.161	-0.165	1928
134	658	amiprilose	12 µM	HL60	0.75	0.18	-0.145	3000
135	749	chloropyrazine	35 µM	HL60	0.743	0.17	-0.153	6148
136	749	(-)-isoprenaline	16 µM	HL60	0.742	0.163	-0.158	6149
137	653	ketoconazole	8 µM	MCF7	0.741	0.194	-0.127	2640
138	720	lycorine	12 µM	MCF7	0.74	0.179	-0.141	4365
139	755	megestrol	10 µM	MCF7	0.74	0.188	-0.132	6468
140	610	4-hydroxyphenazone	20 µM	PC3	0.735	0.165	-0.154	1915
141	756	pirlindole	12 µM	MCF7	0.735	0.193	-0.125	6519
142	637	meclofenamic acid	12 µM	MCF7	0.735	0.188	-0.131	2291
143	683	2,6-dimethylpiperidine	27 µM	PC3	0.735	0.197	-0.122	3806
144	658	scopolamine	12 µM	HL60	0.732	0.172	-0.146	3018
145	734	quipazine	9 µM	PC3	0.732	0.165	-0.152	5887
146	610	minoxidil	19 µM	PC3	0.731	0.159	-0.158	1914
147	637	nimesulide	13 µM	MCF7	0.726	0.193	-0.122	2275
148	702	vincamine	11 µM	PC3	0.726	0.17	-0.145	4341
149	702	0317956-0000	10 µM	PC3	0.726	0.172	-0.143	4331
150	658	novobiocin	6 µM	HL60	0.725	0.16	-0.154	2990
151	755	altretamine	19 µM	MCF7	0.724	0.181	-0.133	6467
152	647	brinzolamide	10 µM	MCF7	0.724	0.173	-0.141	3230
153	755	butyl hydroxybenzoate	21 µM	MCF7	0.723	0.195	-0.119	6446
154	756	Prestwick-981	11 µM	MCF7	0.711	0.182	-0.126	6504
155	692	trimethylcolchicinic acid	12 µM	PC3	0.711	0.162	-0.146	4202
156	715	ioversol	5 µM	PC3	0.708	0.168	-0.139	6726
157	715	anisomycin	15 µM	PC3	0.707	0.18	-0.126	6764
158	689	corticosterone	12 µM	PC3	0.707	0.175	-0.131	4064
159	692	gabexate	10 µM	PC3	0.703	0.167	-0.137	4220
160	651	cicloheximide	14 µM	HL60	0.7	0.161	-0.142	2723
161	678	propoxycaine	12 µM	MCF7	0.698	0.164	-0.138	3583
162	758	aciclovir	18 µM	MCF7	0.698	0.164	-0.139	5643
163	653	zoxazolamine	24 µM	MCF7	0.698	0.175	-0.127	2625
164	755	dexibuprofen	19 µM	MCF7	0.696	0.175	-0.127	6471
165	647	ascorbic acid	22 µM	MCF7	0.693	0.17	-0.131	3225
166	688	pronetalol	15 µM	PC3	0.693	0.175	-0.125	3984
167	683	lycorine	12 µM	PC3	0.678	0.177	-0.117	3808
168	693	indoprofen	14 µM	PC3	0.675	0.167	-0.126	4249
169	683	pramocaine	12 µM	PC3	0.672	0.156	-0.136	3811
170	752	alclometasone	8 µM	MCF7	0.669	0.173	-0.117	6094
171	59	clofibrate	100 µM	MCF7	0.666	0.149	-0.139	444
172	693	phenazone	21 µM	PC3	0.664	0.147	-0.14	4251
173	681	bromopride	12 µM	PC3	0.663	0.166	-0.122	3719
174	46	clozapine	10 µM	MCF7	0.652	0.152	-0.131	416
175	1002	tanespimycin	1 µM	MCF7	0.65	0.161	-0.121	5914
176	1002	thioridazine	10 µM	MCF7	0.649	0.165	-0.116	5916
177	708	eticlopride	11 µM	MCF7	0.649	0.159	-0.123	5695
178	37	troglitazone	10 µM	HL60	0.602	0.139	-0.122	370
179	59	arachidonic acid	10 µM	MCF7	0.598	0.146	-0.114	441
180	45	nordihydroguaiaretic acid	1 µM	ssMCF7	0.59	0.129	-0.127	415
181	693	emetine	7 µM	PC3	0.583	0.128	-0.125	4243
182	59	oligomycin	1 µM	MCF7	0.576	0.132	-0.117	442
183	2	phenformin	10 µM	MCF7	0.557	0.134	-0.108	21
184	1	metformin	10 µM	MCF7	0.526	0.114	-0.114	1
185	71	indometacin	100 µM	SKMEL5	0.502	0.105	-0.113	503
186	17	tretinoin	1 µM	MCF7	0.465	0.103	-0.098	224
187	24	NU-1025	100 µM	MCF7	0.439	0.11	-0.081	313
188	662	harmine	16 µM	MCF7	0	0.441	0.326	2750
189	664	etamsylate	15 µM	HL60	0	0.439	0.395	2915
190	663	hydroxyachillin	14 µM	MCF7	0	0.437	0.329	2812
191	664	apramycin	7 µM	HL60	0	0.436	0.371	2914
192	665	piribedil	12 µM	HL60	0	0.436	0.377	2951
193	664	pronetalol	15 µM	HL60	0	0.433	0.385	2902
194	664	sanguinarine	12 µM	HL60	0	0.432	0.375	2927
195	664	sotalol	13 µM	HL60	0	0.432	0.385	2918
196	664	fursultiamine	9 µM	HL60	0	0.431	0.386	2929
197	662	(+)-chelidonine	11 µM	MCF7	0	0.431	0.317	2779
198	662	tomatidine	10 µM	MCF7	0	0.43	0.328	2746
199	662	ellipticine	16 µM	MCF7	0	0.429	0.336	2758
200	664	tracazolate	12 µM	HL60	0	0.428	0.384	2919
201	665	pivampicillin	9 µM	HL60	0	0.428	0.373	2945
202	665	talampicillin	8 µM	HL60	0	0.428	0.362	2954
203	634	naringin	7 µM	HL60	0	0.427	0.379	2425
204	665	iopanoic acid	7 µM	HL60	0	0.426	0.373	2965
205	706	protoveratrine A	5 µM	MCF7	0	0.426	0.323	4963
206	664	naftopidil	9 µM	HL60	0	0.425	0.377	2911
207	665	Prestwick-1083	9 µM	HL60	0	0.425	0.351	2976
208	664	oxamniquine	14 µM	HL60	0	0.424	0.374	2924
209	664	molindone	13 µM	HL60	0	0.424	0.374	2917
210	663	solanine	5 µM	MCF7	0	0.423	0.317	2808
211	662	lobeline	11 µM	MCF7	0	0.423	0.311	2763
212	725	fulvestrant	1 µM	MCF7	0	0.423	0.301	5202
213	664	Prestwick-967	26 µM	HL60	0	0.423	0.371	2925
214	707	(-)-MK-801	12 µM	MCF7	0	0.422	0.297	5003
215	749	dexpropranolol	14 µM	HL60	0	0.421	0.351	6130
216	644	picrotoxinin	14 µM	HL60	0	0.421	0.338	2161
217	664	etofenamate	11 µM	HL60	0	0.42	0.366	2907
218	664	fluvoxamine	9 µM	HL60	0	0.419	0.374	2913
219	664	letrozole	14 µM	HL60	0	0.419	0.364	2916
220	664	cefalonium	9 µM	HL60	0	0.417	0.366	2921
221	672	tetroquinone	21 µM	MCF7	0	0.417	0.323	3338
222	629	morantel	11 µM	HL60	0	0.417	0.384	1840
223	657	Trolox C	16 µM	MCF7	0	0.416	0.328	2883
224	664	gibberellic acid	12 µM	HL60	0	0.416	0.356	2910
225	654	ginkgolide A	10 µM	MCF7	0	0.416	0.303	3260
226	662	pyridoxine	19 µM	MCF7	0	0.416	0.323	2751
227	664	decamethonium bromide	10 µM	HL60	0	0.414	0.371	2933
228	664	methyldopate	15 µM	HL60	0	0.414	0.369	2940
229	657	mesoridazine	7 µM	MCF7	0	0.413	0.306	2874
230	649	meclofenoxate	14 µM	HL60	0	0.413	0.341	2546
231	706	omeprazole	12 µM	MCF7	0	0.413	0.31	4951
232	629	sulfaphenazole	13 µM	HL60	0	0.413	0.385	1836
233	660	aminohippuric acid	21 µM	HL60	0	0.412	0.362	3076
234	629	meticrane	15 µM	HL60	0	0.412	0.372	1834
235	660	cantharidin	20 µM	HL60	0	0.411	0.357	3075
236	743	ramipril	10 µM	MCF7	0	0.411	0.317	6792
237	662	DL-thiorphan	16 µM	MCF7	0	0.411	0.307	2752
238	654	buflomedil	12 µM	MCF7	0	0.411	0.285	3274
239	706	palmatine	10 µM	MCF7	0	0.41	0.31	4957
240	660	N-acetyl-L-leucine	23 µM	HL60	0	0.41	0.387	3085
241	665	lymecycline	7 µM	HL60	0	0.41	0.36	2953
242	629	8-azaguanine	26 µM	HL60	0	0.41	0.36	1833
243	662	dacarbazine	22 µM	MCF7	0	0.409	0.296	2754
244	629	todralazine	15 µM	HL60	0	0.409	0.388	1841
245	634	dicloxacillin	8 µM	HL60	0	0.409	0.356	2445
246	660	metyrapone	18 µM	HL60	0	0.409	0.367	3070
247	657	gliclazide	12 µM	MCF7	0	0.409	0.306	2870
248	672	trichostatin A	100 nM	MCF7	0	0.409	0.334	3332
249	654	N-acetyl-L-aspartic acid	23 µM	MCF7	0	0.408	0.31	3265
250	660	urapidil	9 µM	HL60	0	0.408	0.366	3078
251	657	Prestwick-559	8 µM	MCF7	0	0.408	0.307	2877
252	665	rimexolone	11 µM	HL60	0	0.407	0.361	2955
253	725	sirolimus	100 nM	MCF7	0	0.407	0.294	5218
254	729	hydrocortisone	11 µM	MCF7	0	0.407	0.324	5284
255	751	solasodine	10 µM	MCF7	0	0.407	0.299	6025
256	648	napelline	11 µM	HL60	0	0.407	0.346	2522
257	664	zardaverine	15 µM	HL60	0	0.406	0.343	2926
258	707	estrone	15 µM	MCF7	0	0.406	0.307	4993
259	635	cetirizine	9 µM	HL60	0	0.406	0.317	2468
260	665	pyrvinium	3 µM	HL60	0	0.406	0.351	2957
261	687	ethotoin	20 µM	MCF7	0	0.405	0.322	3892
262	662	physostigmine	6 µM	MCF7	0	0.404	0.302	2768
263	651	mevalolactone	31 µM	HL60	0	0.404	0.345	2718
264	649	flunixin	8 µM	HL60	0	0.404	0.338	2552
265	705	cefixime	9 µM	MCF7	0	0.403	0.295	4390
266	726	probucol	8 µM	MCF7	0	0.403	0.293	5261
267	672	scopolamine	12 µM	MCF7	0	0.403	0.313	3357
268	757	prochlorperazine	10 µM	MCF7	0	0.403	0.316	5575
269	629	chloramphenicol	12 µM	HL60	0	0.402	0.384	1837
270	704	apigenin	15 µM	PC3	0	0.402	0.341	4578
271	657	bromperidol	10 µM	MCF7	0	0.402	0.315	2872
272	706	dl-alpha tocopherol	9 µM	MCF7	0	0.402	0.29	4961
273	663	dydrogesterone	13 µM	MCF7	0	0.402	0.298	2811
274	654	apigenin	15 µM	MCF7	0	0.402	0.304	3257
275	634	felodipine	10 µM	HL60	0	0.401	0.345	2433
276	730	ioversol	5 µM	MCF7	0	0.401	0.293	5326
277	706	carisoprodol	15 µM	MCF7	0	0.401	0.293	4955
278	707	ketanserin	7 µM	MCF7	0	0.401	0.292	4995
279	751	sulfamerazine	15 µM	MCF7	0	0.401	0.29	6036
280	664	fluticasone	8 µM	HL60	0	0.4	0.338	2928
281	629	allantoin	25 µM	HL60	0	0.4	0.374	1842
282	707	sulconazole	9 µM	MCF7	0	0.399	0.269	4998
283	649	medrysone	12 µM	HL60	0	0.399	0.331	2544
284	660	lorglumide	8 µM	HL60	0	0.399	0.369	3079
285	730	desoxycortone	12 µM	MCF7	0	0.399	0.303	5357
286	687	CP-320650-01	1 µM	MCF7	0	0.399	0.305	3908
287	707	glipizide	9 µM	MCF7	0	0.399	0.316	4991
288	772	8-azaguanine	26 µM	MCF7	0	0.399	0.315	7444
289	662	piperlongumine	13 µM	MCF7	0	0.399	0.314	2757
290	706	betahistine	17 µM	MCF7	0	0.399	0.292	4956
291	658	beclometasone	8 µM	HL60	0	0.399	0.324	3001
292	663	xylazine	18 µM	MCF7	0	0.399	0.315	2788
293	649	levonorgestrel	13 µM	HL60	0	0.398	0.325	2547
294	665	roxarsone	15 µM	HL60	0	0.398	0.354	2950
295	665	levocabastine	9 µM	HL60	0	0.398	0.37	2948
296	703	paroxetine	1 µM	PC3	0	0.398	0.353	4556
297	766	talampicillin	8 µM	MCF7	0	0.398	0.313	7014
298	634	colecalciferol	10 µM	HL60	0	0.397	0.34	2436
299	662	papaverine	11 µM	MCF7	0	0.397	0.305	2747
300	656	terconazole	8 µM	MCF7	0	0.397	0.267	2844
301	660	pipemidic acid	13 µM	HL60	0	0.397	0.379	3093
302	664	moxonidine	17 µM	HL60	0	0.397	0.334	2923
303	743	cycloserine	39 µM	MCF7	0	0.397	0.306	6782
304	657	laudanosine	11 µM	MCF7	0	0.397	0.292	2890
305	660	nitrendipine	11 µM	HL60	0	0.397	0.338	3087
306	654	carbarsone	15 µM	MCF7	0	0.397	0.304	3250
307	765	tretinoin	1 µM	MCF7	0	0.396	0.294	6971
308	626	estradiol	100 nM	MCF7	0	0.396	0.294	1633
309	707	methotrexate	9 µM	MCF7	0	0.396	0.3	5000
310	660	desoxycortone	12 µM	HL60	0	0.396	0.351	3099
311	664	sitosterol	10 µM	HL60	0	0.396	0.347	2912
312	657	imipenem	13 µM	MCF7	0	0.396	0.3	2873
313	730	mitoxantrone	8 µM	MCF7	0	0.396	0.303	5354
314	664	proscillaridin	8 µM	HL60	0	0.395	0.338	2920
315	701	levonorgestrel	13 µM	PC3	0	0.395	0.319	4269
316	730	zidovudine	15 µM	MCF7	0	0.395	0.304	5333
317	726	phthalylsulfathiazole	10 µM	MCF7	0	0.395	0.319	5249
318	657	triflusal	16 µM	MCF7	0	0.395	0.317	2867
319	767	fulvestrant	1 µM	MCF7	0	0.395	0.308	6925
320	631	ginkgolide A	10 µM	HL60	0	0.395	0.367	1324
321	654	fusaric acid	22 µM	MCF7	0	0.394	0.283	3245
322	743	piperidolate	11 µM	MCF7	0	0.394	0.294	6772
323	635	omeprazole	12 µM	HL60	0	0.394	0.336	2467
324	660	dioxybenzone	16 µM	HL60	0	0.394	0.364	3101
325	749	mesalazine	26 µM	HL60	0	0.394	0.362	6162
326	654	lumicolchicine	10 µM	MCF7	0	0.394	0.277	3254
327	728	atropine oxide	12 µM	PC3	0	0.393	0.31	4476
328	730	rolitetracycline	8 µM	MCF7	0	0.393	0.3	5331
329	663	boldine	12 µM	MCF7	0	0.393	0.294	2804
330	662	hydrocotarnine	13 µM	MCF7	0	0.393	0.295	2765
331	695	salsolidin	16 µM	MCF7	0	0.393	0.302	4810
332	751	metamizole sodium	12 µM	MCF7	0	0.393	0.295	6030
333	694	probenecid	14 µM	MCF7	0	0.392	0.304	4771
334	656	selegiline	18 µM	MCF7	0	0.392	0.291	2826
335	663	quinisocaine	13 µM	MCF7	0	0.392	0.306	2807
336	654	brompheniramine	9 µM	MCF7	0	0.391	0.273	3271
337	628	8-azaguanine	26 µM	PC3	0	0.391	0.334	1791
338	749	repaglinide	9 µM	HL60	0	0.391	0.324	6135
339	757	LY-294002	100 nM	MCF7	0	0.391	0.302	5576
340	706	pyrazinamide	32 µM	MCF7	0	0.391	0.305	4962
341	663	protoveratrine A	5 µM	MCF7	0	0.391	0.313	2800
342	757	acetylsalicylic acid	100 µM	MCF7	0	0.39	0.308	5564
343	655	doxorubicin	7 µM	MCF7	0	0.389	0.309	3291
344	628	meticrane	15 µM	PC3	0	0.389	0.351	1792
345	757	valproic acid	50 µM	MCF7	0	0.389	0.263	5582
346	694	galantamine	11 µM	MCF7	0	0.389	0.295	4772
347	660	terguride	9 µM	HL60	0	0.389	0.343	3096
348	662	atropine	6 µM	MCF7	0	0.389	0.317	2761
349	648	skimmianine	15 µM	HL60	0	0.388	0.332	2504
350	707	amoxapine	13 µM	MCF7	0	0.388	0.264	4996
351	648	kinetin	19 µM	HL60	0	0.388	0.348	2511
352	750	acetylsalicylic acid	100 µM	HL60	0	0.388	0.332	6164
353	729	felodipine	10 µM	MCF7	0	0.388	0.292	5294
354	704	captopril	17 µM	PC3	0	0.387	0.318	4585
355	730	hesperetin	13 µM	MCF7	0	0.387	0.302	5350
356	705	piromidic acid	14 µM	MCF7	0	0.387	0.272	4398
357	706	lysergol	16 µM	MCF7	0	0.387	0.279	4966
358	657	propafenone	11 µM	MCF7	0	0.387	0.29	2871
359	505	ionomycin	2 µM	MCF7	0	0.387	0.294	882
360	762	lansoprazole	11 µM	PC3	0	0.386	0.366	7306
361	663	rescinnamine	6 µM	MCF7	0	0.386	0.296	2785
362	749	meropenem	10 µM	HL60	0	0.386	0.334	6141
363	663	harman	18 µM	MCF7	0	0.386	0.287	2806
364	664	zuclopenthixol	9 µM	HL60	0	0.386	0.344	2936
365	648	cefalotin	10 µM	HL60	0	0.386	0.351	2517
366	720	2,6-dimethylpiperidine	27 µM	MCF7	0	0.386	0.265	4363
367	648	estropipate	9 µM	HL60	0	0.386	0.345	2506
368	743	berberine	11 µM	MCF7	0	0.385	0.304	6791
369	635	pentamidine	7 µM	HL60	0	0.385	0.329	2473
370	701	medrysone	12 µM	PC3	0	0.385	0.302	4266
371	749	benzylpenicillin	11 µM	HL60	0	0.385	0.334	6155
372	744	verteporfin	3 µM	MCF7	0	0.385	0.268	6817
373	753	zoxazolamine	24 µM	PC3	0	0.385	0.322	6290
374	672	cefsulodin	7 µM	MCF7	0	0.384	0.292	3328
375	744	cyproterone	10 µM	MCF7	0	0.384	0.272	6806
376	701	flunixin	8 µM	PC3	0	0.384	0.335	4273
377	701	meclofenoxate	14 µM	PC3	0	0.384	0.302	4268
378	771	difenidol	12 µM	MCF7	0	0.384	0.318	7406
379	664	memantine	19 µM	HL60	0	0.384	0.329	2934
380	628	sulfaphenazole	13 µM	PC3	0	0.384	0.337	1794
381	661	isradipine	11 µM	HL60	0	0.384	0.346	3129
382	701	prilocaine	16 µM	PC3	0	0.383	0.314	4284
383	1066	alsterpaullone	10 µM	MCF7	0	0.383	0.282	7051
384	729	benserazide	14 µM	MCF7	0	0.383	0.292	5322
385	750	fulvestrant	1 µM	HL60	0	0.383	0.335	6165
386	672	azacitidine	16 µM	MCF7	0	0.383	0.308	3348
387	657	budesonide	9 µM	MCF7	0	0.383	0.307	2866
388	662	ipratropium bromide	10 µM	MCF7	0	0.383	0.282	2762
389	750	LY-294002	100 nM	HL60	0	0.383	0.365	6175
390	707	progesterone	13 µM	MCF7	0	0.383	0.292	4992
391	657	trimetazidine	12 µM	MCF7	0	0.382	0.305	2876
392	747	pyridoxine	19 µM	MCF7	0	0.382	0.298	7171
393	687	parbendazole	16 µM	MCF7	0	0.382	0.279	3881
394	765	fulvestrant	1 µM	MCF7	0	0.382	0.302	6965
395	757	tanespimycin	1 µM	MCF7	0	0.381	0.276	5586
396	656	propylthiouracil	23 µM	MCF7	0	0.381	0.295	2837
397	506	chlorpromazine	1 µM	MCF7	0	0.381	0.318	997
398	719	gliclazide	12 µM	PC3	0	0.381	0.308	5089
399	704	cefixime	9 µM	PC3	0	0.381	0.34	4567
400	665	torasemide	11 µM	HL60	0	0.381	0.342	2956
401	748	benzethonium chloride	9 µM	MCF7	0	0.381	0.269	7207
402	627	epirizole	17 µM	MCF7	0	0.381	0.287	1681
403	751	Prestwick-665	12 µM	MCF7	0	0.38	0.29	6041
404	743	propoxycaine	12 µM	MCF7	0	0.38	0.277	6803
405	748	glibenclamide	8 µM	MCF7	0	0.38	0.287	7202
406	749	ticarcillin	9 µM	HL60	0	0.38	0.334	6146
407	695	primaquine	9 µM	MCF7	0	0.38	0.282	4845
408	659	phthalylsulfathiazole	10 µM	HL60	0	0.38	0.333	3033
409	730	midecamycin	5 µM	MCF7	0	0.38	0.297	5345
410	644	solanine	5 µM	HL60	0	0.38	0.338	2152
411	663	trimethylcolchicinic acid	12 µM	MCF7	0	0.38	0.291	2802
412	656	6-azathymine	31 µM	MCF7	0	0.38	0.296	2827
413	749	natamycin	6 µM	HL60	0	0.379	0.329	6126
414	745	dihydrostreptomycin	3 µM	MCF7	0	0.379	0.279	6228
415	671	drofenine	11 µM	MCF7	0	0.379	0.288	3455
416	751	pempidine	13 µM	MCF7	0	0.379	0.283	6027
417	649	dicoumarol	12 µM	HL60	0	0.379	0.306	2561
418	644	succinylsulfathiazole	11 µM	HL60	0	0.379	0.34	2166
419	658	trichlormethiazide	11 µM	HL60	0	0.378	0.333	2998
420	657	phenindione	18 µM	MCF7	0	0.378	0.282	2868
421	743	Prestwick-1084	16 µM	MCF7	0	0.378	0.302	6767
422	771	flavoxate	9 µM	MCF7	0	0.378	0.301	7405
423	772	trazodone	10 µM	MCF7	0	0.378	0.296	7452
424	660	tyloxapol	4 µM	HL60	0	0.378	0.342	3074
425	706	lactobionic acid	11 µM	MCF7	0	0.377	0.272	4950
426	657	resveratrol	18 µM	MCF7	0	0.377	0.311	2865
427	750	monorden	100 nM	HL60	0	0.377	0.314	6178
428	661	protriptyline	13 µM	HL60	0	0.377	0.349	3119
429	664	pancuronium bromide	5 µM	HL60	0	0.377	0.343	2909
430	656	norcyclobenzaprine	15 µM	MCF7	0	0.377	0.277	2830
431	707	clomifene	7 µM	MCF7	0	0.377	0.26	4994
432	670	medrysone	12 µM	MCF7	0	0.377	0.305	3403
433	744	epivincamine	11 µM	MCF7	0	0.376	0.274	6838
434	730	chlortetracycline	8 µM	MCF7	0	0.376	0.286	5360
435	753	nicardipine	8 µM	PC3	0	0.376	0.31	6297
436	750	alvespimycin	100 nM	HL60	0	0.376	0.35	6172
437	698	Prestwick-685	11 µM	PC3	0	0.376	0.346	7382
438	680	0175029-0000	10 µM	PC3	0	0.376	0.331	3691
439	750	alpha-estradiol	10 nM	HL60	0	0.375	0.331	6169
440	720	alpha-ergocryptine	7 µM	MCF7	0	0.375	0.256	4374
441	745	sulfametoxydiazine	14 µM	MCF7	0	0.375	0.306	6212
442	664	zalcitabine	19 µM	HL60	0	0.375	0.32	2932
443	695	SR-95531	11 µM	MCF7	0	0.375	0.273	4820
444	743	alprenolol	14 µM	MCF7	0	0.375	0.296	6789
445	701	heliotrine	13 µM	PC3	0	0.375	0.309	4277
446	695	carcinine	22 µM	MCF7	0	0.375	0.291	4809
447	745	terbutaline	7 µM	MCF7	0	0.375	0.287	6240
448	630	dequalinium chloride	8 µM	HL60	0	0.375	0.351	1276
449	670	lithocholic acid	11 µM	MCF7	0	0.374	0.302	3433
450	728	zomepirac	13 µM	PC3	0	0.374	0.3	4479
451	663	harmaline	14 µM	MCF7	0	0.374	0.258	2805
452	660	(-)-atenolol	15 µM	HL60	0	0.374	0.354	3067
453	713	phthalylsulfathiazole	10 µM	PC3	0	0.374	0.312	4653
454	752	hexestrol	15 µM	MCF7	0	0.374	0.262	6077
455	658	fosfosal	18 µM	HL60	0	0.374	0.324	2997
456	707	luteolin	14 µM	MCF7	0	0.373	0.288	5004
457	656	tobramycin	9 µM	MCF7	0	0.373	0.291	2841
458	706	tracazolate	12 µM	MCF7	0	0.373	0.278	4964
459	706	miconazole	10 µM	MCF7	0	0.373	0.278	4960
460	617	thalidomide	15 µM	PC3	0	0.373	0.314	2095
461	663	gramine	23 µM	MCF7	0	0.373	0.273	2799
462	665	etomidate	16 µM	HL60	0	0.373	0.314	2958
463	746	methacholine chloride	20 µM	MCF7	0	0.372	0.284	6248
464	730	betamethasone	10 µM	MCF7	0	0.372	0.302	5328
465	767	haloperidol	10 µM	MCF7	0	0.372	0.281	6923
466	628	acetohexamide	12 µM	PC3	0	0.372	0.331	1829
467	648	metoprolol	6 µM	HL60	0	0.372	0.341	2543
468	701	demeclocycline	8 µM	PC3	0	0.372	0.293	4267
469	663	picrotoxinin	14 µM	MCF7	0	0.372	0.285	2816
470	687	beta-escin	3 µM	MCF7	0	0.372	0.257	3890
471	748	corbadrine	22 µM	MCF7	0	0.371	0.273	7208
472	749	oxprenolol	13 µM	HL60	0	0.371	0.32	6145
473	694	spectinomycin	10 µM	MCF7	0	0.371	0.29	4773
474	707	methapyrilene	13 µM	MCF7	0	0.371	0.254	4990
475	694	conessine	11 µM	MCF7	0	0.371	0.262	4777
476	725	nordihydroguaiaretic acid	1 µM	MCF7	0	0.371	0.27	5220
477	751	ethotoin	20 µM	MCF7	0	0.37	0.291	6052
478	651	cinoxacin	15 µM	HL60	0	0.37	0.338	2722
479	658	arcaine	15 µM	HL60	0	0.37	0.313	3010
480	730	carbachol	22 µM	MCF7	0	0.37	0.293	5342
481	685	0179445-0000	1 µM	MCF7	0	0.37	0.328	3633
482	662	cytisine	21 µM	MCF7	0	0.37	0.289	2759
483	659	rolitetracycline	8 µM	HL60	0	0.37	0.329	3031
484	672	procyclidine	12 µM	MCF7	0	0.37	0.269	3330
485	657	hydrastine hydrochloride	10 µM	MCF7	0	0.369	0.287	2889
486	750	valproic acid	1 mM	HL60	0	0.369	0.311	6168
487	701	bromopride	12 µM	PC3	0	0.369	0.312	4278
488	702	eldeline	8 µM	PC3	0	0.369	0.319	4306
489	618	tropicamide	14 µM	HL60	0	0.369	0.329	2347
490	712	doxorubicin	7 µM	PC3	0	0.369	0.332	4610
491	757	chlorpromazine	1 µM	MCF7	0	0.369	0.276	5577
492	660	prazosin	10 µM	HL60	0	0.369	0.313	3098
493	751	isosorbide	17 µM	MCF7	0	0.369	0.302	6038
494	701	flumetasone	10 µM	PC3	0	0.369	0.31	4272
495	748	delsoline	9 µM	MCF7	0	0.368	0.279	7212
496	695	seneciphylline	12 µM	MCF7	0	0.368	0.264	4822
497	713	menadione	23 µM	PC3	0	0.368	0.295	4662
498	765	alpha-estradiol	10 nM	MCF7	0	0.368	0.273	6970
499	726	butyl hydroxybenzoate	21 µM	MCF7	0	0.368	0.249	5245
500	707	bezafibrate	11 µM	MCF7	0	0.368	0.263	4999
501	765	haloperidol	10 µM	MCF7	0	0.368	0.288	6963
502	730	lynestrenol	14 µM	MCF7	0	0.367	0.287	5355
503	698	metaraminol	9 µM	PC3	0	0.367	0.299	7368
504	658	reserpine	7 µM	HL60	0	0.367	0.311	3003
505	663	seneciphylline	12 µM	MCF7	0	0.367	0.3	2797
506	720	santonin	16 µM	MCF7	0	0.367	0.239	4353
507	649	tinidazole	16 µM	HL60	0	0.367	0.317	2568
508	656	benperidol	10 µM	MCF7	0	0.367	0.283	2836
509	754	proxymetacaine	12 µM	PC3	0	0.367	0.32	6332
510	748	harmine	16 µM	MCF7	0	0.367	0.28	7209
511	506	rosiglitazone	10 µM	MCF7	0	0.367	0.321	1013
512	680	alexidine	7 µM	PC3	0	0.366	0.271	3699
513	689	ticlopidine	13 µM	PC3	0	0.366	0.289	4074
514	762	metrifonate	16 µM	PC3	0	0.366	0.33	7287
515	635	tolazamide	13 µM	HL60	0	0.366	0.294	2482
516	707	hydroxyzine	9 µM	MCF7	0	0.366	0.25	5006
517	729	promethazine	12 µM	MCF7	0	0.366	0.298	5317
518	637	hyoscyamine	14 µM	MCF7	0	0.366	0.247	2271
519	749	ronidazole	20 µM	HL60	0	0.366	0.309	6134
520	647	methyldopa	19 µM	MCF7	0	0.366	0.286	3234
521	649	sulfadimidine	13 µM	HL60	0	0.366	0.325	2560
522	708	altretamine	19 µM	MCF7	0	0.365	0.248	5688
523	706	apramycin	7 µM	MCF7	0	0.365	0.274	4959
524	758	cefalexin	11 µM	MCF7	0	0.365	0.259	5615
525	663	retrorsine	11 µM	MCF7	0	0.365	0.29	2784
526	663	glimepiride	8 µM	MCF7	0	0.365	0.265	2809
527	761	etodolac	14 µM	PC3	0	0.365	0.325	7246
528	747	tomatidine	10 µM	MCF7	0	0.365	0.282	7166
529	767	tanespimycin	1 µM	MCF7	0	0.365	0.286	6926
530	635	terconazole	8 µM	HL60	0	0.365	0.285	2484
531	1069	GW-8510	10 µM	PC3	0	0.365	0.324	7067
532	1074	GW-8510	10 µM	MCF7	0	0.364	0.308	7080
533	646	mifepristone	9 µM	MCF7	0	0.364	0.288	3185
534	718	pivampicillin	9 µM	PC3	0	0.364	0.3	5046
535	665	ioxaglic acid	3 µM	HL60	0	0.364	0.324	2966
536	749	verteporfin	3 µM	HL60	0	0.364	0.327	6133
537	762	norfloxacin	13 µM	PC3	0	0.364	0.338	7283
538	707	doxazosin	7 µM	MCF7	0	0.364	0.261	4988
539	637	tranylcypromine	24 µM	MCF7	0	0.364	0.245	2264
540	758	pentoxyverine	8 µM	MCF7	0	0.364	0.27	5610
541	719	sulfadiazine	16 µM	PC3	0	0.364	0.299	5098
542	765	tanespimycin	1 µM	MCF7	0	0.364	0.287	6966
543	700	sulfamethoxypyridazine	14 µM	MCF7	0	0.364	0.281	4733
544	745	trioxysalen	18 µM	MCF7	0	0.364	0.284	6216
545	630	flupentixol	8 µM	HL60	0	0.363	0.343	1288
546	730	cyproheptadine	12 µM	MCF7	0	0.363	0.272	5340
547	772	Prestwick-559	8 µM	MCF7	0	0.363	0.274	7462
548	660	promethazine	12 µM	HL60	0	0.363	0.331	3100
549	751	benfotiamine	9 µM	MCF7	0	0.363	0.269	6032
550	506	tanespimycin	1 µM	MCF7	0	0.363	0.286	986
551	653	dextromethorphan	11 µM	MCF7	0	0.363	0.273	2636
552	651	zomepirac	13 µM	HL60	0	0.363	0.29	2713
553	730	adenosine phosphate	11 µM	MCF7	0	0.363	0.28	5359
554	748	isoconazole	10 µM	MCF7	0	0.362	0.255	7211
555	678	ciprofibrate	14 µM	MCF7	0	0.362	0.286	3561
556	766	asiaticoside	4 µM	MCF7	0	0.362	0.261	7004
557	659	sulconazole	9 µM	HL60	0	0.362	0.333	3035
558	626	sirolimus	100 nM	MCF7	0	0.362	0.296	1646
559	772	levamisole	17 µM	MCF7	0	0.362	0.273	7450
560	747	natamycin	6 µM	MCF7	0	0.362	0.293	7167
561	707	thioguanosine	13 µM	MCF7	0	0.362	0.277	4989
562	727	LY-294002	100 nM	PC3	0	0.362	0.313	4440
563	690	Prestwick-864	35 µM	MCF7	0	0.362	0.284	4113
564	699	mebendazole	14 µM	MCF7	0	0.362	0.231	4694
565	635	propylthiouracil	23 µM	HL60	0	0.362	0.313	2476
566	737	trimetazidine	12 µM	MCF7	0	0.362	0.245	5479
567	699	alexidine	7 µM	MCF7	0	0.362	0.262	4721
568	707	clorgiline	13 µM	MCF7	0	0.362	0.249	5005
569	664	etilefrine	18 µM	HL60	0	0.362	0.3	2930
570	626	fluphenazine	10 µM	MCF7	0	0.361	0.267	1662
571	749	estriol	14 µM	HL60	0	0.361	0.331	6140
572	750	rosiglitazone	10 µM	HL60	0	0.361	0.307	6192
573	713	latamoxef	7 µM	PC3	0	0.361	0.289	4648
574	729	dexibuprofen	19 µM	MCF7	0	0.361	0.268	5311
575	660	fluspirilene	8 µM	HL60	0	0.361	0.332	3086
576	757	valproic acid	200 µM	MCF7	0	0.361	0.292	5574
577	772	risperidone	10 µM	MCF7	0	0.361	0.291	7449
578	746	ellipticine	16 µM	MCF7	0	0.361	0.284	6253
579	704	etidronic acid	16 µM	PC3	0	0.361	0.311	4564
580	676	pancuronium bromide	5 µM	MCF7	0	0.361	0.255	7329
581	757	haloperidol	10 µM	MCF7	0	0.361	0.262	5563
582	766	morantel	11 µM	MCF7	0	0.361	0.27	7010
583	766	moxisylyte	13 µM	MCF7	0	0.36	0.269	7015
584	765	sirolimus	100 nM	MCF7	0	0.36	0.302	6967
585	513	haloperidol	10 µM	MCF7	0	0.36	0.286	1041
586	687	camptothecin	11 µM	MCF7	0	0.36	0.308	3887
587	698	alexidine	7 µM	PC3	0	0.36	0.316	7397
588	708	ketoconazole	8 µM	MCF7	0	0.36	0.276	5685
589	725	haloperidol	10 µM	MCF7	0	0.36	0.264	5200
590	663	galantamine	11 µM	MCF7	0	0.36	0.278	2787
591	680	dilazep	6 µM	PC3	0	0.36	0.308	3665
592	753	dequalinium chloride	8 µM	PC3	0	0.36	0.322	6296
593	506	sirolimus	100 nM	MCF7	0	0.36	0.303	987
594	629	benzonatate	7 µM	HL60	0	0.36	0.342	1843
595	672	trimipramine	10 µM	MCF7	0	0.359	0.3	3342
596	746	tretinoin	13 µM	MCF7	0	0.359	0.271	6243
597	602	tanespimycin	1 µM	HL60	0	0.359	0.285	1147
598	729	danazol	12 µM	MCF7	0	0.359	0.288	5315
599	725	tanespimycin	1 µM	MCF7	0	0.359	0.272	5203
600	706	theobromine	22 µM	MCF7	0	0.359	0.251	4958
601	748	nomifensine	11 µM	MCF7	0	0.359	0.285	7217
602	635	6-azathymine	31 µM	HL60	0	0.359	0.282	2466
603	748	vinpocetine	11 µM	MCF7	0	0.359	0.282	7213
604	629	trichostatin A	100 nM	HL60	0	0.359	0.35	1835
605	672	liothyronine	6 µM	MCF7	0	0.358	0.283	3324
606	705	pancuronium bromide	5 µM	MCF7	0	0.358	0.282	4393
607	656	sisomicin	3 µM	MCF7	0	0.358	0.252	2853
608	762	ozagrel	15 µM	PC3	0	0.358	0.338	7281
609	730	caffeic acid	22 µM	MCF7	0	0.358	0.278	5352
610	659	fluvastatin	9 µM	HL60	0	0.358	0.348	3032
611	729	apomorphine	6 µM	MCF7	0	0.358	0.279	5283
612	720	parbendazole	16 µM	MCF7	0	0.357	0.245	4357
613	765	prochlorperazine	10 µM	MCF7	0	0.357	0.258	6975
614	637	chlorzoxazone	24 µM	MCF7	0	0.357	0.22	2263
615	635	betahistine	17 µM	HL60	0	0.357	0.291	2472
616	676	meptazinol	15 µM	MCF7	0	0.357	0.272	7326
617	702	solasodine	10 µM	PC3	0	0.357	0.305	4305
618	630	thioguanosine	13 µM	HL60	0	0.357	0.329	1264
619	664	epitiostanol	13 µM	HL60	0	0.357	0.317	2922
620	744	dacarbazine	22 µM	MCF7	0	0.357	0.245	6816
621	766	triprolidine	13 µM	MCF7	0	0.357	0.267	7008
622	746	DL-thiorphan	16 µM	MCF7	0	0.357	0.257	6249
623	744	hydrocotarnine	13 µM	MCF7	0	0.356	0.255	6827
624	637	pargyline	20 µM	MCF7	0	0.356	0.249	2265
625	707	edrophonium chloride	20 µM	MCF7	0	0.356	0.265	5001
626	670	fenoprofen	7 µM	MCF7	0	0.356	0.287	3412
627	754	piribedil	12 µM	PC3	0	0.356	0.304	6333
628	751	Prestwick-685	11 µM	MCF7	0	0.356	0.27	6043
629	765	valproic acid	1 mM	MCF7	0	0.356	0.272	6969
630	681	fenbufen	16 µM	PC3	0	0.356	0.282	3721
631	682	indapamide	11 µM	PC3	0	0.356	0.281	3778
632	663	bicuculline	11 µM	MCF7	0	0.356	0.259	2796
633	672	reserpine	7 µM	MCF7	0	0.356	0.297	3341
634	642	clemizole	11 µM	MCF7	0	0.356	0.259	2301
635	659	capsaicin	13 µM	HL60	0	0.356	0.306	3034
636	642	hydralazine	20 µM	MCF7	0	0.355	0.274	2311
637	683	fenbendazole	13 µM	PC3	0	0.355	0.271	3805
638	729	estradiol	15 µM	MCF7	0	0.355	0.287	5318
639	642	trimethoprim	14 µM	MCF7	0	0.355	0.278	2307
640	658	roxithromycin	5 µM	HL60	0	0.355	0.314	2992
641	752	cefuroxime	9 µM	MCF7	0	0.355	0.246	6088
642	758	clozapine	12 µM	MCF7	0	0.355	0.239	5630
643	689	cinchocaine	12 µM	PC3	0	0.355	0.312	4068
644	659	doxazosin	7 µM	HL60	0	0.355	0.323	3024
645	642	mephenesin	22 µM	MCF7	0	0.355	0.28	2304
646	702	citiolone	25 µM	PC3	0	0.355	0.285	4311
647	732	hexestrol	15 µM	PC3	0	0.355	0.283	5776
648	703	guaifenesin	20 µM	PC3	0	0.355	0.288	4549
649	744	riboflavin	11 µM	MCF7	0	0.355	0.272	6822
650	695	corynanthine	10 µM	MCF7	0	0.355	0.257	4811
651	617	hyoscyamine	14 µM	PC3	0	0.354	0.316	2108
652	730	rolipram	15 µM	MCF7	0	0.354	0.284	5330
653	708	N-acetyl-L-leucine	23 µM	MCF7	0	0.354	0.273	5683
654	748	abamectin	5 µM	MCF7	0	0.354	0.267	7218
655	757	valproic acid	1 mM	MCF7	0	0.354	0.27	5569
656	642	camptothecin	11 µM	MCF7	0	0.354	0.298	2321
657	673	sulconazole	9 µM	MCF7	0	0.354	0.224	3373
658	753	aminohippuric acid	21 µM	PC3	0	0.354	0.303	6294
659	762	lymecycline	7 µM	PC3	0	0.354	0.349	7291
660	746	propidium iodide	6 µM	MCF7	0	0.354	0.265	6277
661	662	acepromazine	9 µM	MCF7	0	0.354	0.28	2769
662	1075	GW-8510	10 µM	PC3	0	0.354	0.312	7085
663	642	tiapride	11 µM	MCF7	0	0.354	0.275	2292
664	678	meprylcaine	15 µM	MCF7	0	0.354	0.284	3544
665	748	noscapine	10 µM	MCF7	0	0.354	0.278	7204
666	655	serotonin	19 µM	MCF7	0	0.353	0.245	3311
667	663	corynanthine	10 µM	MCF7	0	0.353	0.273	2786
668	1050	BAS-012416453	38 µM	PC3	0	0.353	0.294	6876
669	677	S-propranolol	14 µM	MCF7	0	0.353	0.261	3523
670	671	ebselen	15 µM	MCF7	0	0.353	0.257	3458
671	762	meticrane	15 µM	PC3	0	0.353	0.33	7282
672	767	tretinoin	1 µM	MCF7	0	0.353	0.279	6931
673	700	0179445-0000	10 µM	MCF7	0	0.353	0.259	4755
674	765	sirolimus	100 nM	MCF7	0	0.353	0.284	6981
675	767	geldanamycin	1 µM	MCF7	0	0.353	0.269	6946
676	754	remoxipride	10 µM	PC3	0	0.352	0.307	6342
677	767	sirolimus	100 nM	MCF7	0	0.352	0.274	6927
678	513	tanespimycin	1 µM	MCF7	0	0.352	0.275	1044
679	713	butyl hydroxybenzoate	21 µM	PC3	0	0.352	0.299	4647
680	772	dirithromycin	5 µM	MCF7	0	0.352	0.285	7446
681	626	valproic acid	50 µM	MCF7	0	0.352	0.275	1647
682	661	alfaxalone	12 µM	HL60	0	0.352	0.326	3135
683	672	suprofen	15 µM	MCF7	0	0.352	0.281	3343
684	728	sertaconazole	8 µM	PC3	0	0.352	0.324	4475
685	688	etofenamate	11 µM	PC3	0	0.352	0.28	3989
686	703	spiradoline	1 µM	PC3	0	0.352	0.321	4553
687	672	roxithromycin	5 µM	MCF7	0	0.352	0.269	3331
688	772	chlorzoxazone	24 µM	MCF7	0	0.352	0.28	7456
689	685	levonorgestrel	13 µM	MCF7	0	0.352	0.258	3606
690	676	etofenamate	11 µM	MCF7	0	0.351	0.252	7327
691	664	meptazinol	15 µM	HL60	0	0.351	0.295	2906
692	1028	STOCK1N-35215	10 µM	MCF7	0	0.351	0.26	6422
693	1067	alsterpaullone	10 µM	PC3	0	0.351	0.284	7056
694	682	methylbenzethonium chloride	9 µM	PC3	0	0.351	0.293	3768
695	706	benzthiazide	9 µM	MCF7	0	0.351	0.252	4952
696	663	vitexin	9 µM	MCF7	0	0.351	0.273	2810
697	661	scopoletin	21 µM	HL60	0	0.351	0.35	3131
698	628	naproxen	17 µM	PC3	0	0.351	0.313	1828
699	659	profenamine	11 µM	HL60	0	0.351	0.318	3038
700	689	tiaprofenic acid	15 µM	PC3	0	0.35	0.267	4091
701	730	idazoxan	17 µM	MCF7	0	0.35	0.273	5347
702	644	conessine	11 µM	HL60	0	0.35	0.314	2135
703	616	isoconazole	10 µM	PC3	0	0.35	0.296	2056
704	672	tolmetin	13 µM	MCF7	0	0.35	0.285	3347
705	757	15-delta prostaglandin J2	10 µM	MCF7	0	0.35	0.249	5591
706	750	genistein	10 µM	HL60	0	0.35	0.283	6194
707	729	monobenzone	20 µM	MCF7	0	0.35	0.292	5312
708	753	dextromethorphan	11 µM	PC3	0	0.35	0.279	6300
709	720	ciclacillin	12 µM	MCF7	0	0.35	0.253	4358
710	748	milrinone	19 µM	MCF7	0	0.35	0.271	7210
711	744	acepromazine	9 µM	MCF7	0	0.349	0.236	6832
712	698	tiapride	11 µM	PC3	0	0.349	0.297	7362
713	753	baclofen	19 µM	PC3	0	0.349	0.292	6313
714	729	phenylpropanolamine	21 µM	MCF7	0	0.349	0.275	5298
715	616	chlorphenamine	10 µM	PC3	0	0.349	0.301	2055
716	713	meclozine	9 µM	PC3	0	0.349	0.267	4646
717	682	solasodine	10 µM	PC3	0	0.349	0.277	3749
718	617	pyrantel	11 µM	PC3	0	0.349	0.305	2097
719	698	griseofulvin	11 µM	PC3	0	0.349	0.306	7363
720	720	pramocaine	12 µM	MCF7	0	0.349	0.257	4368
721	642	pentolonium	7 µM	MCF7	0	0.348	0.267	2305
722	743	oxedrine	24 µM	MCF7	0	0.348	0.259	6798
723	753	aminophylline	10 µM	PC3	0	0.348	0.282	6295
724	694	atovaquone	11 µM	MCF7	0	0.348	0.256	4786
725	691	sanguinarine	12 µM	MCF7	0	0.348	0.282	4168
726	641	ipratropium bromide	10 µM	HL60	0	0.348	0.318	1769
727	671	hexylcaine	13 µM	MCF7	0	0.348	0.267	3447
728	708	androsterone	14 µM	MCF7	0	0.348	0.221	5696
729	670	fluocinonide	8 µM	MCF7	0	0.348	0.289	3414
730	634	bisacodyl	11 µM	HL60	0	0.348	0.312	2435
731	725	alpha-estradiol	10 nM	MCF7	0	0.348	0.237	5207
732	738	chrysin	16 µM	MCF7	0	0.348	0.274	5505
733	690	carbarsone	15 µM	MCF7	0	0.348	0.279	4110
734	708	droperidol	11 µM	MCF7	0	0.348	0.245	5690
735	617	chlorzoxazone	24 µM	PC3	0	0.348	0.297	2100
736	659	luteolin	14 µM	HL60	0	0.347	0.314	3041
737	706	nifurtimox	14 µM	MCF7	0	0.347	0.25	4953
738	701	fenoprofen	7 µM	PC3	0	0.347	0.284	4274
739	603	acetylsalicylic acid	100 µM	PC3	0	0.347	0.288	1204
740	711	methylbenzethonium chloride	9 µM	MCF7	0	0.347	0.275	3943
741	744	clofilium tosylate	8 µM	MCF7	0	0.347	0.249	6830
742	744	benzylpenicillin	11 µM	MCF7	0	0.347	0.25	6839
743	513	tretinoin	1 µM	MCF7	0	0.347	0.275	1049
744	676	metacycline	8 µM	MCF7	0	0.347	0.254	7321
745	653	amoxicillin	11 µM	MCF7	0	0.347	0.265	2620
746	758	clioquinol	13 µM	MCF7	0	0.347	0.252	5623
747	745	gallamine triethiodide	4 µM	MCF7	0	0.347	0.266	6215
748	751	mepenzolate bromide	10 µM	MCF7	0	0.347	0.287	6024
749	502	5211181	12 µM	MCF7	0	0.346	0.262	950
750	627	carbamazepine	17 µM	MCF7	0	0.346	0.279	1683
751	748	pridinol	10 µM	MCF7	0	0.346	0.257	7214
752	513	sirolimus	100 nM	MCF7	0	0.346	0.277	1045
753	631	apigenin	15 µM	HL60	0	0.346	0.319	1321
754	726	clioquinol	13 µM	MCF7	0	0.346	0.266	5258
755	653	procainamide	15 µM	MCF7	0	0.346	0.263	2618
756	663	gelsemine	12 µM	MCF7	0	0.346	0.273	2817
757	504	monorden	100 nM	MCF7	0	0.346	0.286	836
758	756	chrysin	16 µM	MCF7	0	0.346	0.245	6485
759	749	cycloserine	39 µM	HL60	0	0.346	0.272	6139
760	695	salsolinol	15 µM	MCF7	0	0.346	0.252	4816
761	695	quercetin	12 µM	MCF7	0	0.346	0.274	4846
762	753	amoxicillin	11 µM	PC3	0	0.345	0.282	6285
763	648	etanidazole	19 µM	HL60	0	0.345	0.311	2510
764	708	procainamide	15 µM	MCF7	0	0.345	0.235	5663
765	502	5253409	17 µM	MCF7	0	0.345	0.263	961
766	705	apigenin	15 µM	MCF7	0	0.345	0.261	4401
767	642	salbutamol	17 µM	MCF7	0	0.345	0.268	2306
768	637	antimycin A	7 µM	MCF7	0	0.345	0.225	2261
769	702	promazine	12 µM	PC3	0	0.345	0.281	4308
770	701	metoclopramide	12 µM	PC3	0	0.345	0.297	4285
771	730	metergoline	10 µM	MCF7	0	0.345	0.273	5344
772	748	diclofenac	13 µM	MCF7	0	0.345	0.282	7215
773	626	LY-294002	100 nM	MCF7	0	0.345	0.262	1641
774	729	flucytosine	31 µM	MCF7	0	0.344	0.265	5289
775	694	benperidol	10 µM	MCF7	0	0.344	0.242	4781
776	502	bucladesine	2 µM	MCF7	0	0.344	0.294	959
777	730	nilutamide	13 µM	MCF7	0	0.344	0.248	5362
778	626	chlorpromazine	1 µM	MCF7	0	0.344	0.253	1642
779	649	sulfamethoxypyridazine	14 µM	HL60	0	0.343	0.298	2550
780	647	clorgiline	13 µM	MCF7	0	0.343	0.252	3219
781	645	famprofazone	11 µM	HL60	0	0.343	0.326	2174
782	662	monocrotaline	12 µM	MCF7	0	0.343	0.262	2749
783	754	fenoterol	10 µM	PC3	0	0.343	0.285	6331
784	656	etifenin	12 µM	MCF7	0	0.343	0.249	2838
785	746	spironolactone	10 µM	MCF7	0	0.343	0.277	6255
786	756	atropine methonitrate	11 µM	MCF7	0	0.343	0.237	6495
787	513	LY-294002	100 nM	MCF7	0	0.343	0.266	1054
788	673	phthalylsulfathiazole	10 µM	MCF7	0	0.343	0.254	3371
789	746	methazolamide	17 µM	MCF7	0	0.343	0.257	6268
790	603	alvespimycin	100 nM	PC3	0	0.343	0.292	1213
791	758	enoxacin	12 µM	MCF7	0	0.342	0.228	5616
792	642	lomefloxacin	10 µM	MCF7	0	0.342	0.258	2310
793	627	imipramine	13 µM	MCF7	0	0.342	0.262	1685
794	746	tropine	28 µM	MCF7	0	0.342	0.252	6264
795	682	flunisolide	9 µM	PC3	0	0.342	0.304	3747
796	506	LY-294002	10 µM	MCF7	0	0.342	0.281	1007
797	619	telenzepine	9 µM	HL60	0	0.342	0.308	2388
798	750	valproic acid	50 µM	HL60	0	0.342	0.307	6181
799	702	benfotiamine	9 µM	PC3	0	0.342	0.306	4312
800	753	chlorpropamide	14 µM	PC3	0	0.342	0.271	6291
801	647	betaxolol	12 µM	MCF7	0	0.342	0.259	3208
802	712	betaxolol	12 µM	PC3	0	0.342	0.296	4608
803	618	phentolamine	13 µM	HL60	0	0.342	0.311	2362
804	677	etomidate	16 µM	MCF7	0	0.342	0.27	3519
805	681	sulfamethoxypyridazine	14 µM	PC3	0	0.342	0.256	3711
806	766	flunarizine	8 µM	MCF7	0	0.342	0.256	7013
807	772	acetazolamide	18 µM	MCF7	0	0.342	0.282	7461
808	673	luteolin	14 µM	MCF7	0	0.342	0.256	3379
809	678	sertaconazole	8 µM	MCF7	0	0.341	0.25	3550
810	748	neomycin	4 µM	MCF7	0	0.341	0.269	7221
811	645	ethotoin	20 µM	HL60	0	0.341	0.309	2196
812	670	flunixin	8 µM	MCF7	0	0.341	0.286	3411
813	678	cyclopentolate	12 µM	MCF7	0	0.341	0.233	3555
814	1085	16-phenyltetranorprostaglandin E2	10 µM	PC3	0	0.341	0.295	7509
815	659	nicotinic acid	32 µM	HL60	0	0.341	0.315	3043
816	688	fluvoxamine	9 µM	PC3	0	0.341	0.273	3995
817	706	daunorubicin	7 µM	MCF7	0	0.341	0.267	4983
818	747	trifluridine	14 µM	MCF7	0	0.341	0.29	7176
819	713	naloxone	11 µM	PC3	0	0.34	0.285	4645
820	750	trifluoperazine	10 µM	HL60	0	0.34	0.31	6183
821	708	ritodrine	12 µM	MCF7	0	0.34	0.257	5680
822	764	1,4-chrysenequinone	15 µM	PC3	0	0.34	0.304	7139
823	764	Prestwick-1084	16 µM	PC3	0	0.34	0.318	7125
824	661	remoxipride	10 µM	HL60	0	0.34	0.324	3124
825	758	lorglumide	8 µM	MCF7	0	0.34	0.259	5619
826	704	cyanocobalamin	3 µM	PC3	0	0.34	0.28	4572
827	681	cloperastine	11 µM	PC3	0	0.34	0.245	3710
828	758	dipyridamole	8 µM	MCF7	0	0.34	0.256	5617
829	685	medrysone	12 µM	MCF7	0	0.34	0.268	3603
830	758	cotinine	23 µM	MCF7	0	0.34	0.267	5611
831	617	scopolamine N-oxide	10 µM	PC3	0	0.339	0.298	2099
832	730	zaprinast	15 µM	MCF7	0	0.339	0.267	5349
833	705	paromomycin	6 µM	MCF7	0	0.339	0.242	4420
834	689	thioridazine	10 µM	PC3	0	0.339	0.253	4085
835	657	scoulerine	12 µM	MCF7	0	0.339	0.25	2891
836	705	cyanocobalamin	3 µM	MCF7	0	0.339	0.278	4395
837	694	roxithromycin	5 µM	MCF7	0	0.339	0.239	4778
838	737	diethylcarbamazine	10 µM	MCF7	0	0.339	0.251	5485
839	729	primidone	18 µM	MCF7	0	0.339	0.26	5323
840	748	vidarabine	15 µM	MCF7	0	0.339	0.254	7203
841	744	aminophenazone	17 µM	MCF7	0	0.339	0.243	6818
842	727	clozapine	10 µM	PC3	0	0.339	0.308	4453
843	688	oxybuprocaine	12 µM	PC3	0	0.339	0.244	3996
844	681	fenoprofen	7 µM	PC3	0	0.339	0.28	3714
845	502	tretinoin	1 µM	MCF7	0	0.339	0.261	966
846	690	oxybuprocaine	12 µM	MCF7	0	0.338	0.27	4115
847	506	sirolimus	100 nM	MCF7	0	0.338	0.304	1001
848	602	tanespimycin	1 µM	HL60	0	0.338	0.289	1159
849	765	alvespimycin	100 nM	MCF7	0	0.338	0.27	6973
850	627	todralazine	15 µM	MCF7	0	0.338	0.274	1677
851	729	hesperidin	7 µM	MCF7	0	0.338	0.278	5313
852	762	phenindione	18 µM	PC3	0	0.338	0.328	7289
853	737	ifenprodil	8 µM	MCF7	0	0.338	0.261	5463
854	712	tyloxapol	4 µM	PC3	0	0.338	0.262	4611
855	659	carbachol	22 µM	HL60	0	0.338	0.304	3042
856	761	aminocaproic acid	30 µM	PC3	0	0.337	0.263	7258
857	502	carbamazepine	100 nM	MCF7	0	0.337	0.266	952
858	662	tetrahydroalstonine	11 µM	MCF7	0	0.337	0.237	2748
859	627	acetazolamide	18 µM	MCF7	0	0.337	0.272	1686
860	708	terguride	9 µM	MCF7	0	0.337	0.252	5694
861	756	proxyphylline	17 µM	MCF7	0	0.337	0.254	6494
862	672	iocetamic acid	7 µM	MCF7	0	0.337	0.277	3361
863	726	bephenium hydroxynaphthoate	9 µM	MCF7	0	0.337	0.266	5263
864	616	acetylsalicylsalicylic acid	13 µM	PC3	0	0.337	0.303	2061
865	744	napelline	11 µM	MCF7	0	0.337	0.265	6824
866	686	ethisterone	13 µM	MCF7	0	0.337	0.266	3864
867	648	trioxysalen	18 µM	HL60	0	0.337	0.316	2516
868	629	hydroflumethiazide	12 µM	HL60	0	0.337	0.32	1851
869	634	meclozine	9 µM	HL60	0	0.337	0.278	2424
870	671	isopropamide iodide	8 µM	MCF7	0	0.337	0.267	3461
871	659	ethaverine	9 µM	HL60	0	0.337	0.311	3037
872	720	chlorcyclizine	12 µM	MCF7	0	0.337	0.236	4367
873	506	genistein	10 µM	MCF7	0	0.336	0.288	1015
874	751	gossypol	8 µM	MCF7	0	0.336	0.256	6058
875	726	sulfafurazole	15 µM	MCF7	0	0.336	0.259	5257
876	708	Prestwick-860	35 µM	MCF7	0	0.336	0.24	5679
877	694	sulfathiazole	16 µM	MCF7	0	0.336	0.246	4769
878	642	riluzole	15 µM	MCF7	0	0.336	0.267	2295
879	653	ritodrine	12 µM	MCF7	0	0.336	0.238	2635
880	757	tretinoin	1 µM	MCF7	0	0.336	0.267	5571
881	617	ranitidine	11 µM	PC3	0	0.336	0.315	2088
882	766	levocabastine	9 µM	MCF7	0	0.336	0.264	7009
883	750	chlorpromazine	1 µM	HL60	0	0.336	0.294	6176
884	627	mefenamic acid	17 µM	MCF7	0	0.336	0.264	1699
885	772	triflusal	16 µM	MCF7	0	0.336	0.256	7451
886	751	betonicine	25 µM	MCF7	0	0.335	0.264	6063
887	662	riboflavin	11 µM	MCF7	0	0.335	0.24	2760
888	673	fluvastatin	9 µM	MCF7	0	0.335	0.239	3370
889	649	cloperastine	11 µM	HL60	0	0.335	0.287	2549
890	642	mebendazole	14 µM	MCF7	0	0.335	0.232	2300
891	750	sirolimus	100 nM	HL60	0	0.335	0.308	6201
892	682	eldeline	8 µM	PC3	0	0.335	0.279	3750
893	502	quinostatin	10 µM	MCF7	0	0.335	0.248	973
894	661	ursodeoxycholic acid	10 µM	HL60	0	0.335	0.33	3105
895	1090	CP-319743	10 µM	MCF7	0	0.335	0.267	7532
896	719	mefenamic acid	17 µM	PC3	0	0.335	0.274	5109
897	680	clemizole	11 µM	PC3	0	0.334	0.241	3672
898	727	sirolimus	100 nM	PC3	0	0.334	0.289	4431
899	506	alpha-estradiol	10 nM	MCF7	0	0.334	0.278	990
900	700	sulfamerazine	15 µM	MCF7	0	0.334	0.258	4740
901	728	astemizole	9 µM	PC3	0	0.334	0.251	4471
902	665	risperidone	10 µM	HL60	0	0.334	0.315	2947
903	616	astemizole	9 µM	PC3	0	0.334	0.284	2049
904	682	eucatropine	12 µM	PC3	0	0.333	0.272	3759
905	657	thiocolchicoside	7 µM	MCF7	0	0.333	0.273	2875
906	720	Prestwick-1080	15 µM	MCF7	0	0.333	0.236	4354
907	622	labetalol	11 µM	HL60	0	0.333	0.3	1550
908	654	chlorogenic acid	11 µM	MCF7	0	0.333	0.268	3282
909	678	cyproterone	10 µM	MCF7	0	0.333	0.247	3545
910	754	scopolamine N-oxide	10 µM	PC3	0	0.333	0.3	6335
911	506	geldanamycin	1 µM	MCF7	0	0.333	0.261	1008
912	703	levcycloserine	39 µM	PC3	0	0.333	0.307	4524
913	708	dioxybenzone	16 µM	MCF7	0	0.333	0.234	5699
914	705	sparteine	17 µM	MCF7	0	0.333	0.247	4391
915	705	pentamidine	7 µM	MCF7	0	0.333	0.25	4396
916	754	benzonatate	7 µM	PC3	0	0.333	0.305	6334
917	707	methoxsalen	19 µM	MCF7	0	0.333	0.237	5007
918	745	cefepime	7 µM	MCF7	0	0.333	0.269	6237
919	762	tranylcypromine	24 µM	PC3	0	0.333	0.314	7293
920	725	monorden	100 nM	MCF7	0	0.333	0.247	5216
921	635	methoxamine	16 µM	HL60	0	0.333	0.273	2488
922	619	norethisterone	13 µM	HL60	0	0.333	0.281	2383
923	757	fulvestrant	1 µM	MCF7	0	0.333	0.229	5565
924	645	metamizole sodium	12 µM	HL60	0	0.333	0.311	2175
925	683	homosalate	15 µM	PC3	0	0.332	0.274	3797
926	513	sirolimus	100 nM	MCF7	0	0.332	0.281	1059
927	757	alpha-estradiol	10 nM	MCF7	0	0.332	0.23	5570
928	626	trifluoperazine	10 µM	MCF7	0	0.332	0.242	1649
929	704	sulpiride	12 µM	PC3	0	0.332	0.276	4566
930	632	hexamethonium bromide	10 µM	MCF7	0	0.332	0.25	1482
931	712	tonzonium bromide	7 µM	PC3	0	0.332	0.251	4617
932	657	piracetam	28 µM	MCF7	0	0.332	0.248	2861
933	702	famprofazone	11 µM	PC3	0	0.332	0.295	4309
934	745	phenazopyridine	16 µM	MCF7	0	0.332	0.264	6234
935	709	apramycin	7 µM	PC3	0	0.332	0.253	6614
936	617	trichostatin A	100 nM	PC3	0	0.332	0.272	2105
937	698	nalidixic acid	15 µM	PC3	0	0.332	0.319	7367
938	506	trifluoperazine	10 µM	MCF7	0	0.332	0.272	1004
939	676	sitosterol	10 µM	MCF7	0	0.332	0.229	7332
940	738	adipiodone	4 µM	MCF7	0	0.332	0.262	5510
941	695	piperine	14 µM	MCF7	0	0.332	0.255	4830
942	748	sulfadoxine	13 µM	MCF7	0	0.332	0.241	7205
943	748	estriol	14 µM	MCF7	0	0.332	0.25	7220
944	758	amiodarone	6 µM	MCF7	0	0.331	0.248	5618
945	635	salsolidin	16 µM	HL60	0	0.331	0.246	2463
946	513	alvespimycin	100 nM	MCF7	0	0.331	0.261	1051
947	718	homatropine	11 µM	PC3	0	0.331	0.259	5058
948	627	procaine	15 µM	MCF7	0	0.331	0.271	1674
949	695	(+/-)-catechin	14 µM	MCF7	0	0.331	0.25	4837
950	753	butoconazole	8 µM	PC3	0	0.331	0.283	6288
951	767	tanespimycin	1 µM	MCF7	0	0.331	0.258	6937
952	718	piracetam	28 µM	PC3	0	0.331	0.295	5043
953	704	etamsylate	15 µM	PC3	0	0.331	0.267	4576
954	682	dicoumarol	12 µM	PC3	0	0.331	0.284	3766
955	694	norcyclobenzaprine	15 µM	MCF7	0	0.331	0.243	4776
956	659	esculin	12 µM	HL60	0	0.331	0.279	3052
957	659	ioversol	5 µM	HL60	0	0.331	0.294	3026
958	502	5252917	14 µM	MCF7	0	0.331	0.265	944
959	752	Prestwick-689	10 µM	MCF7	0	0.331	0.231	6076
960	708	tyloxapol	4 µM	MCF7	0	0.331	0.256	5672
961	748	mepyramine	10 µM	MCF7	0	0.331	0.261	7223
962	656	tenoxicam	12 µM	MCF7	0	0.33	0.259	2860
963	661	chrysin	16 µM	HL60	0	0.33	0.328	3106
964	726	alfuzosin	9 µM	MCF7	0	0.33	0.239	5242
965	641	epivincamine	11 µM	HL60	0	0.33	0.306	1783
966	656	cetirizine	9 µM	MCF7	0	0.33	0.247	2829
967	767	tanespimycin	1 µM	MCF7	0	0.33	0.255	6944
968	649	demeclocycline	8 µM	HL60	0	0.33	0.286	2545
969	635	cefaclor	10 µM	HL60	0	0.33	0.288	2483
970	713	phenoxybenzamine	12 µM	PC3	0	0.33	0.25	4652
971	651	pipenzolate bromide	9 µM	HL60	0	0.33	0.259	2719
972	636	nalbuphine	10 µM	MCF7	0	0.33	0.242	2225
973	637	flufenamic acid	14 µM	MCF7	0	0.33	0.19	2267
974	725	chlorpromazine	1 µM	MCF7	0	0.33	0.235	5214
975	703	alpha-ergocryptine	7 µM	PC3	0	0.33	0.286	4552
976	758	bephenium hydroxynaphthoate	9 µM	MCF7	0	0.329	0.27	5628
977	698	clemizole	11 µM	PC3	0	0.329	0.293	7371
978	647	methylergometrine	9 µM	MCF7	0	0.329	0.238	3222
979	695	amprolium	13 µM	MCF7	0	0.329	0.246	4825
980	718	ifenprodil	8 µM	PC3	0	0.329	0.279	5044
981	631	cyanocobalamin	3 µM	HL60	0	0.329	0.314	1315
982	626	sirolimus	100 nM	MCF7	0	0.329	0.261	1632
983	729	diltiazem	9 µM	MCF7	0	0.329	0.26	5309
984	660	meglumine	20 µM	HL60	0	0.329	0.298	3068
985	628	morantel	11 µM	PC3	0	0.329	0.296	1798
986	616	mefloquine	10 µM	PC3	0	0.329	0.278	2048
987	635	tobramycin	9 µM	HL60	0	0.329	0.27	2481
988	728	aminophenazone	17 µM	PC3	0	0.329	0.279	4481
989	502	resveratrol	10 µM	MCF7	0	0.329	0.273	958
990	710	luteolin	14 µM	PC3	0	0.328	0.307	6658
991	629	imipramine	13 µM	HL60	0	0.328	0.306	1849
992	671	hecogenin	9 µM	MCF7	0	0.328	0.238	3457
993	702	mexiletine	19 µM	PC3	0	0.328	0.26	4338
994	710	thioguanosine	13 µM	PC3	0	0.328	0.312	6643
995	659	bemegride	26 µM	HL60	0	0.328	0.29	3051
996	746	nicergoline	8 µM	MCF7	0	0.328	0.253	6251
997	670	flecainide	8 µM	MCF7	0	0.328	0.257	3418
998	619	flunarizine	8 µM	HL60	0	0.328	0.268	2381
999	513	tanespimycin	1 µM	MCF7	0	0.328	0.267	1064
1000	670	sulfadimidine	13 µM	MCF7	0	0.328	0.259	3422
1001	698	cefazolin	8 µM	PC3	0	0.328	0.294	7385
1002	711	eucatropine	12 µM	MCF7	0	0.328	0.234	3935
1003	657	sulfasalazine	10 µM	MCF7	0	0.328	0.251	2882
1004	603	prochlorperazine	10 µM	PC3	0	0.328	0.22	1215
1005	644	xylazine	18 µM	HL60	0	0.328	0.288	2132
1006	630	dextromethorphan	11 µM	HL60	0	0.328	0.294	1281
1007	746	saquinavir	5 µM	MCF7	0	0.328	0.235	6246
1008	729	propofol	22 µM	MCF7	0	0.327	0.256	5306
1009	712	metyrapone	18 µM	PC3	0	0.327	0.28	4606
1010	672	simvastatin	10 µM	MCF7	0	0.327	0.278	3340
1011	502	5248896	11 µM	MCF7	0	0.327	0.248	955
1012	704	bacampicillin	8 µM	PC3	0	0.327	0.267	4592
1013	751	karakoline	11 µM	MCF7	0	0.327	0.251	6059
1014	757	thioridazine	10 µM	MCF7	0	0.327	0.228	5590
1015	626	geldanamycin	1 µM	MCF7	0	0.327	0.253	1653
1016	719	thiocolchicoside	7 µM	PC3	0	0.327	0.277	5095
1017	670	deferoxamine	6 µM	MCF7	0	0.327	0.262	3417
1018	642	dilazep	6 µM	MCF7	0	0.327	0.272	2294
1019	653	guanfacine	14 µM	MCF7	0	0.327	0.25	2634
1020	670	furaltadone	11 µM	MCF7	0	0.327	0.264	3413
1021	513	prochlorperazine	10 µM	MCF7	0	0.327	0.254	1053
1022	720	oxaprozin	14 µM	MCF7	0	0.326	0.249	4352
1023	715	neostigmine bromide	13 µM	PC3	0	0.326	0.225	6735
1024	634	digoxin	5 µM	HL60	0	0.326	0.274	2423
1025	648	fluorocurarine	12 µM	HL60	0	0.326	0.309	2521
1026	650	chlorpromazine	1 µM	HL60	0	0.326	0.287	2677
1027	671	cinoxacin	15 µM	MCF7	0	0.326	0.237	3463
1028	752	tetrandrine	6 µM	MCF7	0	0.326	0.234	6082
1029	743	canrenoic acid	10 µM	MCF7	0	0.326	0.251	6783
1030	699	0175029-0000	1 µM	MCF7	0	0.326	0.218	4716
1031	632	oxetacaine	9 µM	MCF7	0	0.326	0.247	1484
1032	1021	orlistat	10 µM	PC3	0	0.326	0.239	6388
1033	729	amikacin	7 µM	MCF7	0	0.326	0.272	5314
1034	670	levonorgestrel	13 µM	MCF7	0	0.326	0.263	3406
1035	753	metolazone	11 µM	PC3	0	0.326	0.269	6292
1036	672	propantheline bromide	9 µM	MCF7	0	0.326	0.255	3352
1037	707	velnacrine	12 µM	MCF7	0	0.326	0.214	4997
1038	670	meclofenoxate	14 µM	MCF7	0	0.326	0.272	3405
1039	753	azacyclonol	15 µM	PC3	0	0.326	0.257	6298
1040	703	phenelzine	17 µM	PC3	0	0.326	0.27	4538
1041	705	bicuculline	11 µM	MCF7	0	0.326	0.251	4397
1042	712	naringin	7 µM	PC3	0	0.326	0.264	4605
1043	754	budesonide	9 µM	PC3	0	0.326	0.29	6330
1044	657	prenylamine	10 µM	MCF7	0	0.326	0.201	2886
1045	730	buspirone	9 µM	MCF7	0	0.325	0.253	5343
1046	680	sulfamethoxazole	16 µM	PC3	0	0.325	0.281	3667
1047	670	sulfamethoxypyridazine	14 µM	MCF7	0	0.325	0.272	3409
1048	745	clotrimazole	12 µM	MCF7	0	0.325	0.219	6207
1049	752	tetryzoline	17 µM	MCF7	0	0.325	0.254	6069
1050	642	phenformin	17 µM	MCF7	0	0.325	0.243	2312
1051	651	securinine	18 µM	HL60	0	0.325	0.268	2729
1052	728	stachydrine	22 µM	PC3	0	0.325	0.273	4469
1053	1028	F0447-0125	10 µM	MCF7	0	0.325	0.227	6424
1054	753	ganciclovir	16 µM	PC3	0	0.325	0.284	6289
1055	762	proxyphylline	17 µM	PC3	0	0.325	0.301	7290
1056	729	florfenicol	11 µM	MCF7	0	0.325	0.265	5300
1057	682	spiramycin	5 µM	PC3	0	0.325	0.289	3762
1058	662	calycanthine	12 µM	MCF7	0	0.325	0.251	2764
1059	654	calcium pantothenate	8 µM	MCF7	0	0.325	0.22	3248
1060	754	trifluoperazine	8 µM	PC3	0	0.325	0.285	6341
1061	734	abamectin	5 µM	PC3	0	0.325	0.272	5864
1062	634	velnacrine	12 µM	HL60	0	0.325	0.264	2430
1063	766	artemisinin	14 µM	MCF7	0	0.325	0.267	7007
1064	701	cloperastine	11 µM	PC3	0	0.325	0.265	4271
1065	730	ethaverine	9 µM	MCF7	0	0.325	0.257	5337
1066	771	homochlorcyclizine	10 µM	MCF7	0	0.325	0.247	7417
1067	725	LY-294002	100 nM	MCF7	0	0.324	0.234	5213
1068	689	myricetin	13 µM	PC3	0	0.324	0.261	4090
1069	603	trifluoperazine	10 µM	PC3	0	0.324	0.238	1224
1070	699	clemizole	11 µM	MCF7	0	0.324	0.24	4695
1071	710	famotidine	12 µM	PC3	0	0.324	0.277	6665
1072	662	hydroquinine	9 µM	MCF7	0	0.324	0.233	2767
1073	1050	0175029-0000	10 µM	PC3	0	0.324	0.296	6875
1074	630	bisoprolol	9 µM	HL60	0	0.324	0.304	1287
1075	504	carbamazepine	100 nM	MCF7	0	0.324	0.254	835
1076	720	orphenadrine	13 µM	MCF7	0	0.324	0.217	4359
1077	754	doxepin	13 µM	PC3	0	0.324	0.293	6337
1078	758	phenoxybenzamine	12 µM	MCF7	0	0.324	0.236	5613
1079	651	methazolamide	17 µM	HL60	0	0.324	0.288	2733
1080	700	hydralazine	20 µM	MCF7	0	0.324	0.266	4746
1081	1074	CAY-10397	10 µM	MCF7	0	0.323	0.248	7082
1082	603	haloperidol	10 µM	PC3	0	0.323	0.258	1203
1083	506	alvespimycin	100 nM	MCF7	0	0.323	0.268	993
1084	678	repaglinide	9 µM	MCF7	0	0.323	0.263	3558
1085	758	naloxone	11 µM	MCF7	0	0.323	0.23	5606
1086	746	skimmianine	15 µM	MCF7	0	0.323	0.245	6242
1087	623	methyldopa	19 µM	HL60	0	0.323	0.32	1619
1088	645	promazine	12 µM	HL60	0	0.323	0.311	2173
1089	673	rolitetracycline	8 µM	MCF7	0	0.323	0.207	3369
1090	767	sirolimus	100 nM	MCF7	0	0.323	0.266	6940
1091	755	urapidil	9 µM	MCF7	0	0.323	0.186	6455
1092	695	oxetacaine	9 µM	MCF7	0	0.323	0.225	4829
1093	677	torasemide	11 µM	MCF7	0	0.323	0.233	3517
1094	719	deptropine	8 µM	PC3	0	0.323	0.24	5118
1095	705	N-acetylmuramic acid	14 µM	MCF7	0	0.323	0.222	4406
1096	727	fluphenazine	10 µM	PC3	0	0.323	0.251	4461
1097	753	ampicillin	10 µM	PC3	0	0.323	0.27	6307
1098	753	dobutamine	12 µM	PC3	0	0.322	0.263	6286
1099	712	practolol	15 µM	PC3	0	0.322	0.273	4603
1100	653	ouabain	5 µM	MCF7	0	0.322	0.225	2656
1101	730	propranolol	14 µM	MCF7	0	0.322	0.243	5358
1102	635	norcyclobenzaprine	15 µM	HL60	0	0.322	0.275	2469
1103	670	ethoxyquin	18 µM	MCF7	0	0.322	0.259	3421
1104	772	dexpanthenol	19 µM	MCF7	0	0.322	0.257	7455
1105	701	0179445-0000	10 µM	PC3	0	0.322	0.262	4289
1106	602	geldanamycin	1 µM	HL60	0	0.322	0.268	1169
1107	678	saquinavir	5 µM	MCF7	0	0.322	0.249	3549
1108	648	hexestrol	15 µM	HL60	0	0.322	0.292	2515
1109	661	proxymetacaine	12 µM	HL60	0	0.322	0.301	3113
1110	701	ketoprofen	16 µM	PC3	0	0.322	0.264	4286
1111	744	diperodon	9 µM	MCF7	0	0.322	0.229	6836
1112	653	thioguanosine	13 µM	MCF7	0	0.322	0.238	2619
1113	771	indometacin	11 µM	MCF7	0	0.322	0.248	7409
1114	718	adrenosterone	13 µM	PC3	0	0.322	0.259	5045
1115	732	fluorometholone	11 µM	PC3	0	0.321	0.246	5771
1116	1080	BCB000040	10 µM	MCF7	0	0.321	0.228	7488
1117	616	tamoxifen	7 µM	PC3	0	0.321	0.282	2050
1118	765	acetylsalicylic acid	100 µM	MCF7	0	0.321	0.247	6964
1119	617	ethosuximide	28 µM	PC3	0	0.321	0.268	2116
1120	633	loxapine	9 µM	MCF7	0	0.321	0.229	1516
1121	747	pseudopelletierine	21 µM	MCF7	0	0.321	0.254	7184
1122	702	metamizole sodium	12 µM	PC3	0	0.321	0.284	4310
1123	700	6-benzylaminopurine	18 µM	MCF7	0	0.321	0.262	4748
1124	619	trazodone	10 µM	HL60	0	0.321	0.275	2379
1125	636	terfenadine	8 µM	MCF7	0	0.321	0.217	2227
1126	636	nicergoline	8 µM	MCF7	0	0.321	0.213	2220
1127	677	roxarsone	15 µM	MCF7	0	0.321	0.252	3511
1128	694	trimethylcolchicinic acid	12 µM	MCF7	0	0.321	0.258	4787
1129	642	griseofulvin	11 µM	MCF7	0	0.321	0.252	2293
1130	672	amiprilose	12 µM	MCF7	0	0.321	0.264	3339
1131	762	nipecotic acid	31 µM	PC3	0	0.321	0.278	7296
1132	771	trazodone	10 µM	MCF7	0	0.321	0.26	7410
1133	642	kawain	17 µM	MCF7	0	0.321	0.264	2299
1134	632	troleandomycin	5 µM	MCF7	0	0.321	0.241	1465
1135	670	eucatropine	12 µM	MCF7	0	0.321	0.239	3416
1136	746	Prestwick-1085	15 µM	MCF7	0	0.321	0.241	6250
1137	767	monorden	100 nM	MCF7	0	0.321	0.242	6938
1138	751	lanatoside C	4 µM	MCF7	0	0.32	0.24	6048
1139	743	dipivefrine	10 µM	MCF7	0	0.32	0.239	6766
1140	766	hydroflumethiazide	12 µM	MCF7	0	0.32	0.244	7019
1141	672	Prestwick-864	35 µM	MCF7	0	0.32	0.264	3333
1142	618	6-benzylaminopurine	18 µM	HL60	0	0.32	0.275	2351
1143	658	mestranol	13 µM	HL60	0	0.32	0.276	3008
1144	678	Prestwick-1084	16 µM	MCF7	0	0.32	0.217	3546
1145	633	dipyridamole	8 µM	MCF7	0	0.32	0.212	1517
1146	673	carbachol	22 µM	MCF7	0	0.32	0.243	3380
1147	720	nialamide	13 µM	MCF7	0	0.32	0.217	4347
1148	753	clopamide	12 µM	PC3	0	0.32	0.257	6301
1149	691	sitosterol	10 µM	MCF7	0	0.32	0.236	4154
1150	756	aminocaproic acid	30 µM	MCF7	0	0.32	0.246	6501
1151	756	deptropine	8 µM	MCF7	0	0.32	0.222	6523
1152	626	tanespimycin	1 µM	MCF7	0	0.32	0.245	1643
1153	712	bepridil	10 µM	PC3	0	0.32	0.274	4613
1154	713	amiodarone	6 µM	PC3	0	0.32	0.244	4657
1155	617	levamisole	17 µM	PC3	0	0.32	0.268	2094
1156	683	santonin	16 µM	PC3	0	0.32	0.239	3795
1157	754	iopanoic acid	7 µM	PC3	0	0.319	0.284	6348
1158	635	pyrazinamide	32 µM	HL60	0	0.319	0.271	2478
1159	726	phenoxybenzamine	12 µM	MCF7	0	0.319	0.241	5248
1160	685	6-benzylaminopurine	18 µM	MCF7	0	0.319	0.251	3623
1161	753	paracetamol	26 µM	PC3	0	0.319	0.274	6284
1162	671	sulfanilamide	23 µM	MCF7	0	0.319	0.237	3449
1163	762	ketorolac	11 µM	PC3	0	0.319	0.307	7286
1164	645	Prestwick-665	12 µM	HL60	0	0.319	0.298	2186
1165	636	acetylsalicylsalicylic acid	13 µM	MCF7	0	0.319	0.22	2223
1166	700	Prestwick-674	14 µM	MCF7	0	0.319	0.243	4738
1167	743	monocrotaline	12 µM	MCF7	0	0.319	0.248	6771
1168	619	diethylcarbamazine	10 µM	HL60	0	0.319	0.278	2394
1169	695	R-atenolol	15 µM	MCF7	0	0.319	0.251	4841
1170	764	ribostamycin	7 µM	PC3	0	0.319	0.278	7123
1171	762	thalidomide	15 µM	PC3	0	0.319	0.301	7288
1172	701	0179445-0000	1 µM	PC3	0	0.319	0.268	4292
1173	637	xylometazoline	14 µM	MCF7	0	0.319	0.234	2270
1174	680	Prestwick-685	11 µM	PC3	0	0.319	0.27	3683
1175	698	ofloxacin	11 µM	PC3	0	0.319	0.271	7372
1176	642	sulfamethoxazole	16 µM	MCF7	0	0.318	0.255	2296
1177	714	naftidrofuryl	8 µM	PC3	0	0.318	0.27	6687
1178	646	cinnarizine	11 µM	MCF7	0	0.318	0.232	3175
1179	513	alpha-estradiol	10 nM	MCF7	0	0.318	0.261	1048
1180	749	azaperone	12 µM	HL60	0	0.318	0.285	6151
1181	710	sulconazole	9 µM	PC3	0	0.318	0.294	6652
1182	513	fulvestrant	1 µM	MCF7	0	0.318	0.251	1043
1183	758	testosterone	12 µM	MCF7	0	0.318	0.25	5636
1184	758	phthalylsulfathiazole	10 µM	MCF7	0	0.318	0.232	5614
1185	659	ganciclovir	16 µM	HL60	0	0.318	0.276	3030
1186	762	epirizole	17 µM	PC3	0	0.318	0.3	7292
1187	627	dexpanthenol	19 µM	MCF7	0	0.318	0.25	1680
1188	648	fluorometholone	11 µM	HL60	0	0.318	0.302	2509
1189	710	(+)-isoprenaline	11 µM	PC3	0	0.318	0.253	6663
1190	670	bendroflumethiazide	9 µM	MCF7	0	0.317	0.243	3415
1191	701	trichostatin A	100 nM	PC3	0	0.317	0.272	4302
1192	645	Prestwick-664	8 µM	HL60	0	0.317	0.277	2178
1193	1076	fulvestrant	1 µM	MCF7	0	0.317	0.257	7091
1194	672	nafcillin	9 µM	MCF7	0	0.317	0.254	3323
1195	618	tolbutamide	15 µM	HL60	0	0.317	0.285	2359
1196	671	isoetarine	12 µM	MCF7	0	0.317	0.226	3451
1197	642	metaraminol	9 µM	MCF7	0	0.317	0.239	2298
1198	711	fluocinonide	8 µM	MCF7	0	0.317	0.244	3933
1199	622	tremorine	15 µM	HL60	0	0.317	0.298	1579
1200	719	rimexolone	11 µM	PC3	0	0.317	0.264	5092
1201	502	blebbistatin	17 µM	MCF7	0	0.317	0.248	954
1202	602	sirolimus	100 nM	HL60	0	0.317	0.282	1148
1203	635	thiostrepton	2 µM	HL60	0	0.317	0.248	2462
1204	694	calcium pantothenate	8 µM	MCF7	0	0.316	0.253	4775
1205	743	yohimbine	10 µM	MCF7	0	0.316	0.214	6777
1206	646	albendazole	15 µM	MCF7	0	0.316	0.219	3164
1207	685	meclofenoxate	14 µM	MCF7	0	0.316	0.254	3605
1208	700	fenoprofen	7 µM	MCF7	0	0.316	0.237	4736
1209	642	nalidixic acid	15 µM	MCF7	0	0.316	0.247	2297
1210	751	famprofazone	11 µM	MCF7	0	0.316	0.24	6029
1211	673	3-acetylcoumarin	21 µM	MCF7	0	0.316	0.238	3382
1212	651	sulfametoxydiazine	14 µM	HL60	0	0.316	0.299	2712
1213	766	tiratricol	6 µM	MCF7	0	0.316	0.252	7011
1214	661	denatonium benzoate	9 µM	HL60	0	0.316	0.325	3123
1215	765	tanespimycin	1 µM	MCF7	0	0.316	0.25	6978
1216	653	domperidone	7 µM	MCF7	0	0.316	0.224	2655
1217	1054	SB-203580	1 µM	PC3	0	0.316	0.271	6894
1218	683	levcycloserine	39 µM	PC3	0	0.316	0.255	3789
1219	671	carbinoxamine	10 µM	MCF7	0	0.315	0.227	3466
1220	672	chloropyramine	12 µM	MCF7	0	0.315	0.226	3350
1221	659	Prestwick-860	35 µM	HL60	0	0.315	0.311	3040
1222	713	clioquinol	13 µM	PC3	0	0.315	0.238	4663
1223	705	tiabendazole	20 µM	MCF7	0	0.315	0.226	4402
1224	1085	daunorubicin	1 µM	PC3	0	0.315	0.283	7511
1225	513	tanespimycin	1 µM	MCF7	0	0.315	0.253	1056
1226	737	octopamine	21 µM	MCF7	0	0.315	0.223	5469
1227	642	tropicamide	14 µM	MCF7	0	0.315	0.246	2309
1228	678	milrinone	19 µM	MCF7	0	0.315	0.234	3552
1229	673	Prestwick-860	35 µM	MCF7	0	0.315	0.222	3378
1230	1068	GW-8510	10 µM	MCF7	0	0.315	0.256	7062
1231	695	cetirizine	9 µM	MCF7	0	0.315	0.25	4815
1232	732	oxytetracycline	8 µM	PC3	0	0.315	0.269	5772
1233	616	picotamide	10 µM	PC3	0	0.315	0.265	2070
1234	637	scopolamine N-oxide	10 µM	MCF7	0	0.315	0.224	2262
1235	680	kawain	17 µM	PC3	0	0.315	0.271	3670
1236	726	guanfacine	14 µM	MCF7	0	0.315	0.226	5256
1237	663	sulfabenzamide	14 µM	MCF7	0	0.314	0.244	2814
1238	753	nizatidine	12 µM	PC3	0	0.314	0.268	6305
1239	671	corbadrine	22 µM	MCF7	0	0.314	0.224	3450
1240	649	eucatropine	12 µM	HL60	0	0.314	0.263	2556
1241	738	rimexolone	11 µM	MCF7	0	0.314	0.252	5517
1242	749	piperidolate	11 µM	HL60	0	0.314	0.284	6129
1243	755	florfenicol	11 µM	MCF7	0	0.314	0.215	6460
1244	726	naloxone	11 µM	MCF7	0	0.314	0.202	5243
1245	683	nialamide	13 µM	PC3	0	0.314	0.224	3790
1246	725	fulvestrant	10 nM	MCF7	0	0.314	0.221	5235
1247	673	ethaverine	9 µM	MCF7	0	0.314	0.224	3375
1248	732	skimmianine	15 µM	PC3	0	0.314	0.269	5766
1249	627	moxisylyte	13 µM	MCF7	0	0.314	0.26	1682
1250	726	cefalexin	11 µM	MCF7	0	0.314	0.232	5250
1251	764	carbinoxamine	10 µM	PC3	0	0.313	0.273	7138
1252	754	pyrvinium	3 µM	PC3	0	0.313	0.256	6339
1253	626	tretinoin	1 µM	MCF7	0	0.313	0.234	1636
1254	748	repaglinide	9 µM	MCF7	0	0.313	0.241	7216
1255	670	dicoumarol	12 µM	MCF7	0	0.313	0.244	3423
1256	754	procaine	15 µM	PC3	0	0.313	0.279	6329
1257	648	butirosin	5 µM	HL60	0	0.313	0.276	2518
1258	619	indometacin	11 µM	HL60	0	0.313	0.28	2377
1259	612	niclosamide	12 µM	HL60	0	0.313	0.287	1998
1260	672	piromidic acid	14 µM	MCF7	0	0.313	0.254	3335
1261	637	etofylline	18 µM	MCF7	0	0.313	0.204	2256
1262	653	chlorprothixene	11 µM	MCF7	0	0.313	0.212	2627
1263	504	5255229	13 µM	MCF7	0	0.313	0.256	833
1264	732	ellipticine	16 µM	PC3	0	0.312	0.276	5779
1265	676	letrozole	14 µM	MCF7	0	0.312	0.204	7336
1266	611	diltiazem	9 µM	PC3	0	0.312	0.286	1948
1267	630	naftidrofuryl	8 µM	HL60	0	0.312	0.305	1267
1268	712	bromocriptine	5 µM	PC3	0	0.312	0.256	4604
1269	683	tolbutamide	15 µM	PC3	0	0.312	0.248	3804
1270	756	adipiodone	4 µM	MCF7	0	0.312	0.228	6490
1271	702	PHA-00851261E	10 µM	PC3	0	0.312	0.272	4330
1272	750	prochlorperazine	10 µM	HL60	0	0.312	0.3	6174
1273	635	tiabendazole	20 µM	HL60	0	0.312	0.256	2479
1274	729	cisapride	9 µM	MCF7	0	0.312	0.239	5305
1275	715	cyproheptadine	12 µM	PC3	0	0.312	0.247	6740
1276	663	diflorasone	8 µM	MCF7	0	0.312	0.253	2798
1277	644	palmatine	10 µM	HL60	0	0.312	0.286	2138
1278	708	niridazole	19 µM	MCF7	0	0.312	0.201	5682
1279	627	8-azaguanine	26 µM	MCF7	0	0.312	0.243	1670
1280	772	cortisone	11 µM	MCF7	0	0.312	0.242	7458
1281	766	glafenine	10 µM	MCF7	0	0.311	0.239	7018
1282	107	resveratrol	50 µM	MCF7	0	0.311	0.26	622
1283	765	chlorpromazine	1 µM	MCF7	0	0.311	0.255	6977
1284	680	Prestwick-665	12 µM	PC3	0	0.311	0.273	3681
1285	632	amprolium	13 µM	MCF7	0	0.311	0.237	1479
1286	633	ciprofloxacin	11 µM	MCF7	0	0.311	0.223	1522
1287	626	rosiglitazone	10 µM	MCF7	0	0.311	0.261	1658
1288	754	ranitidine	11 µM	PC3	0	0.311	0.274	6324
1289	704	trichostatin A	100 nM	PC3	0	0.311	0.234	4565
1290	680	metaraminol	9 µM	PC3	0	0.311	0.258	3669
1291	637	oxolinic acid	15 µM	MCF7	0	0.311	0.212	2266
1292	751	heliotrine	13 µM	MCF7	0	0.311	0.236	6035
1293	700	bromopride	12 µM	MCF7	0	0.311	0.244	4741
1294	743	nocodazole	13 µM	MCF7	0	0.311	0.214	6793
1295	671	zomepirac	13 µM	MCF7	0	0.311	0.222	3454
1296	764	trichostatin A	100 nM	PC3	0	0.311	0.267	7136
1297	640	triflusal	16 µM	HL60	0	0.311	0.296	1717
1298	728	clomipramine	11 µM	PC3	0	0.311	0.231	4487
1299	627	triamterene	16 µM	MCF7	0	0.311	0.236	1697
1300	749	trifluridine	14 µM	HL60	0	0.311	0.265	6136
1301	646	mepyramine	10 µM	MCF7	0	0.311	0.241	3184
1302	727	tanespimycin	1 µM	PC3	0	0.311	0.232	4430
1303	628	trichostatin A	100 nM	PC3	0	0.311	0.274	1793
1304	709	omeprazole	12 µM	PC3	0	0.311	0.259	6606
1305	672	etidronic acid	16 µM	MCF7	0	0.31	0.23	3325
1306	745	ricinine	24 µM	MCF7	0	0.31	0.234	6206
1307	646	fipexide	9 µM	MCF7	0	0.31	0.255	3176
1308	703	2,6-dimethylpiperidine	27 µM	PC3	0	0.31	0.266	4543
1309	633	loperamide	8 µM	MCF7	0	0.31	0.213	1533
1310	648	trichostatin A	100 nM	HL60	0	0.31	0.265	2523
1311	736	protriptyline	13 µM	MCF7	0	0.31	0.224	5438
1312	718	loracarbef	11 µM	PC3	0	0.31	0.221	5073
1313	757	tanespimycin	1 µM	MCF7	0	0.31	0.244	5585
1314	683	oxaprozin	14 µM	PC3	0	0.31	0.239	3794
1315	750	haloperidol	10 µM	HL60	0	0.31	0.291	6163
1316	506	trichostatin A	100 nM	MCF7	0	0.31	0.25	992
1317	658	piromidic acid	14 µM	HL60	0	0.31	0.28	2996
1318	771	cortisone	11 µM	MCF7	0	0.31	0.247	7416
1319	648	altizide	10 µM	HL60	0	0.31	0.323	2527
1320	713	lorglumide	8 µM	PC3	0	0.31	0.234	4658
1321	762	fenspiride	13 µM	PC3	0	0.31	0.276	7298
1322	705	thiostrepton	2 µM	MCF7	0	0.31	0.208	4385
1323	713	pentoxyverine	8 µM	PC3	0	0.31	0.266	4649
1324	676	etamsylate	15 µM	MCF7	0	0.309	0.215	7335
1325	653	clozapine	12 µM	MCF7	0	0.309	0.216	2644
1326	701	fenbufen	16 µM	PC3	0	0.309	0.247	4279
1327	617	xylometazoline	14 µM	PC3	0	0.309	0.263	2107
1328	718	roxarsone	15 µM	PC3	0	0.309	0.246	5051
1329	683	beta-escin	3 µM	PC3	0	0.309	0.22	3807
1330	513	chlorpromazine	1 µM	MCF7	0	0.309	0.262	1055
1331	726	enoxacin	12 µM	MCF7	0	0.309	0.242	5251
1332	649	fenoprofen	7 µM	HL60	0	0.309	0.247	2553
1333	755	(-)-atenolol	15 µM	MCF7	0	0.309	0.202	6444
1334	617	tranylcypromine	24 µM	PC3	0	0.309	0.264	2101
1335	1088	suramin sodium	10 µM	MCF7	0	0.309	0.186	7524
1336	758	3-hydroxy-DL-kynurenine	18 µM	MCF7	0	0.309	0.237	5641
1337	734	corbadrine	22 µM	PC3	0	0.309	0.259	5854
1338	713	alfuzosin	9 µM	PC3	0	0.309	0.231	4644
1339	754	propafenone	11 µM	PC3	0	0.309	0.264	6336
1340	703	camptothecin	11 µM	PC3	0	0.309	0.246	4541
1341	751	Prestwick-674	14 µM	MCF7	0	0.308	0.216	6034
1342	653	dequalinium chloride	8 µM	MCF7	0	0.308	0.213	2631
1343	736	budesonide	9 µM	MCF7	0	0.308	0.203	5431
1344	726	methyldopa	19 µM	MCF7	0	0.308	0.252	5272
1345	731	guanethidine	13 µM	PC3	0	0.308	0.258	5731
1346	626	haloperidol	10 µM	MCF7	0	0.308	0.245	1628
1347	513	acetylsalicylic acid	100 µM	MCF7	0	0.308	0.244	1042
1348	771	trichostatin A	100 nM	MCF7	0	0.308	0.247	7407
1349	653	testosterone	12 µM	MCF7	0	0.308	0.199	2649
1350	731	etacrynic acid	13 µM	PC3	0	0.308	0.267	5742
1351	736	trifluoperazine	8 µM	MCF7	0	0.308	0.247	5442
1352	738	oxolinic acid	15 µM	MCF7	0	0.308	0.248	5519
1353	656	betahistine	17 µM	MCF7	0	0.308	0.231	2833
1354	695	theophylline	20 µM	MCF7	0	0.308	0.23	4812
1355	657	cyclizine	13 µM	MCF7	0	0.308	0.239	2880
1356	657	trichostatin A	100 nM	MCF7	0	0.308	0.264	2881
1357	505	celastrol	3 µM	MCF7	0	0.308	0.227	887
1358	766	enalapril	8 µM	MCF7	0	0.307	0.238	7026
1359	752	delsoline	9 µM	MCF7	0	0.307	0.229	6075
1360	734	harmine	16 µM	PC3	0	0.307	0.273	5855
1361	756	proxymetacaine	12 µM	MCF7	0	0.307	0.214	6492
1362	711	furaltadone	11 µM	MCF7	0	0.307	0.239	3932
1363	753	melatonin	17 µM	PC3	0	0.307	0.261	6293
1364	617	hydrastinine	16 µM	PC3	0	0.307	0.254	2119
1365	753	verapamil	8 µM	PC3	0	0.307	0.239	6287
1366	619	bufexamac	18 µM	HL60	0	0.307	0.241	2382
1367	506	monorden	100 nM	MCF7	0	0.307	0.261	999
1368	706	hexamethonium bromide	10 µM	MCF7	0	0.307	0.221	4965
1369	685	prilocaine	16 µM	MCF7	0	0.307	0.269	3624
1370	648	Prestwick-689	10 µM	HL60	0	0.307	0.295	2514
1371	627	meticrane	15 µM	MCF7	0	0.307	0.24	1671
1372	630	benfluorex	10 µM	HL60	0	0.307	0.281	1266
1373	617	tolfenamic acid	15 µM	PC3	0	0.307	0.269	2120
1374	629	epirizole	17 µM	HL60	0	0.307	0.263	1845
1375	712	zimeldine	10 µM	PC3	0	0.307	0.254	4609
1376	634	neostigmine bromide	13 µM	HL60	0	0.307	0.282	2432
1377	1092	BCB000038	10 µM	MCF7	0	0.306	0.238	7542
1378	741	metrifonate	16 µM	MCF7	0	0.306	0.238	5989
1379	646	quinidine	11 µM	MCF7	0	0.306	0.245	3191
1380	678	piperidolate	11 µM	MCF7	0	0.306	0.202	3551
1381	665	bethanechol	20 µM	HL60	0	0.306	0.286	2975
1382	752	trioxysalen	18 µM	MCF7	0	0.306	0.225	6078
1383	700	fenbufen	16 µM	MCF7	0	0.306	0.246	4743
1384	678	cycloserine	39 µM	MCF7	0	0.306	0.235	3562
1385	711	acacetin	14 µM	MCF7	0	0.306	0.219	3942
1386	681	levonorgestrel	13 µM	PC3	0	0.306	0.269	3708
1387	504	rottlerin	10 µM	MCF7	0	0.306	0.245	825
1388	713	guanfacine	14 µM	PC3	0	0.306	0.263	4660
1389	1085	BCB000039	10 µM	PC3	0	0.306	0.248	7510
1390	734	pridinol	10 µM	PC3	0	0.306	0.271	5860
1391	746	hexestrol	15 µM	MCF7	0	0.306	0.227	6252
1392	615	etofylline	18 µM	HL60	0	0.306	0.307	1409
1393	762	iobenguane	11 µM	PC3	0	0.306	0.3	7299
1394	629	acetazolamide	18 µM	HL60	0	0.306	0.284	1850
1395	659	digoxigenin	10 µM	HL60	0	0.306	0.276	3060
1396	682	famprofazone	11 µM	PC3	0	0.306	0.249	3753
1397	1012	PF-00875133-00	10 µM	MCF7	0	0.306	0.201	5967
1398	729	methylergometrine	9 µM	MCF7	0	0.306	0.223	5303
1399	745	thiethylperazine	6 µM	MCF7	0	0.305	0.225	6232
1400	732	bupropion	14 µM	PC3	0	0.305	0.276	5782
1401	719	bufexamac	18 µM	PC3	0	0.305	0.249	5090
1402	682	citiolone	25 µM	PC3	0	0.305	0.241	3755
1403	683	parbendazole	16 µM	PC3	0	0.305	0.252	3799
1404	658	liothyronine	6 µM	HL60	0	0.305	0.276	2984
1405	506	tanespimycin	1 µM	MCF7	0	0.305	0.252	1005
1406	676	Prestwick-984	9 µM	MCF7	0	0.305	0.209	7323
1407	694	trichostatin A	100 nM	MCF7	0	0.305	0.243	4770
1408	746	azlocillin	8 µM	MCF7	0	0.305	0.227	6262
1409	653	bezafibrate	11 µM	MCF7	0	0.305	0.201	2630
1410	626	tanespimycin	1 µM	MCF7	0	0.305	0.252	1651
1411	662	pseudopelletierine	21 µM	MCF7	0	0.305	0.235	2766
1412	683	quinethazone	14 µM	PC3	0	0.305	0.255	3793
1413	645	halcinonide	9 µM	HL60	0	0.305	0.259	2185
1414	689	tolmetin	13 µM	PC3	0	0.305	0.245	4088
1415	5	mesalazine	100 µM	MCF7	0	0.305	0.235	124
1416	752	benzethonium chloride	9 µM	MCF7	0	0.305	0.201	6070
1417	702	eucatropine	12 µM	PC3	0	0.305	0.244	4316
1418	677	imidurea	10 µM	MCF7	0	0.305	0.223	3522
1419	699	Prestwick-685	11 µM	MCF7	0	0.305	0.205	4705
1420	685	Prestwick-674	14 µM	MCF7	0	0.305	0.246	3614
1421	746	tremorine	15 µM	MCF7	0	0.305	0.212	6273
1422	749	Prestwick-1084	16 µM	HL60	0	0.305	0.28	6125
1423	682	fluocinonide	8 µM	PC3	0	0.304	0.254	3757
1424	685	0179445-0000	10 µM	MCF7	0	0.304	0.237	3630
1425	502	monorden	100 nM	MCF7	0	0.304	0.241	953
1426	732	azlocillin	8 µM	PC3	0	0.304	0.277	5788
1427	755	lorglumide	8 µM	MCF7	0	0.304	0.184	6456
1428	708	bisacodyl	11 µM	MCF7	0	0.304	0.188	5677
1429	1055	0297417-0002B	10 µM	MCF7	0	0.304	0.249	6900
1430	756	ursodeoxycholic acid	10 µM	MCF7	0	0.304	0.217	6484
1431	720	tolbutamide	15 µM	MCF7	0	0.304	0.185	4362
1432	754	nabumetone	18 µM	PC3	0	0.304	0.27	6327
1433	1082	irinotecan	100 µM	MCF7	0	0.304	0.226	7498
1434	680	0175029-0000	1 µM	PC3	0	0.304	0.246	3694
1435	617	etofylline	18 µM	PC3	0	0.304	0.266	2093
1436	734	diclofenac	13 µM	PC3	0	0.304	0.247	5861
1437	513	sirolimus	100 nM	MCF7	0	0.304	0.25	1080
1438	741	nifedipine	12 µM	MCF7	0	0.304	0.231	6006
1439	737	ceftazidime	6 µM	MCF7	0	0.304	0.218	5473
1440	680	nalidixic acid	15 µM	PC3	0	0.304	0.258	3668
1441	695	succinylsulfathiazole	11 µM	MCF7	0	0.304	0.205	4847
1442	505	5114445	10 µM	MCF7	0	0.304	0.253	901
1443	657	molsidomine	17 µM	MCF7	0	0.304	0.212	2862
1444	1012	H-7	100 µM	MCF7	0	0.304	0.232	5963
1445	745	alclometasone	8 µM	MCF7	0	0.304	0.23	6229
1446	673	ganciclovir	16 µM	MCF7	0	0.304	0.217	3368
1447	626	clozapine	10 µM	MCF7	0	0.303	0.225	1654
1448	7	dexverapamil	10 µM	MCF7	0	0.303	0.248	164
1449	698	Prestwick-665	12 µM	PC3	0	0.303	0.275	7380
1450	734	vinpocetine	11 µM	PC3	0	0.303	0.27	5859
1451	772	bromperidol	10 µM	MCF7	0	0.303	0.251	7457
1452	702	mepenzolate bromide	10 µM	PC3	0	0.303	0.258	4304
1453	659	dimethadione	31 µM	HL60	0	0.303	0.273	3029
1454	637	thalidomide	15 µM	MCF7	0	0.303	0.195	2258
1455	1079	0198306-0000	10 µM	PC3	0	0.303	0.264	7102
1456	680	mebendazole	14 µM	PC3	0	0.303	0.251	3671
1457	651	sulfanilamide	23 µM	HL60	0	0.303	0.238	2709
1458	764	oxybutynin	10 µM	PC3	0	0.303	0.277	7126
1459	514	tyrphostin AG-825	25 µM	MCF7	0	0.303	0.257	1114
1460	704	thiostrepton	2 µM	PC3	0	0.303	0.238	4563
1461	687	chlorambucil	13 µM	MCF7	0	0.303	0.205	3869
1462	651	ribostamycin	7 µM	HL60	0	0.303	0.246	2705
1463	754	protriptyline	13 µM	PC3	0	0.303	0.246	6338
1464	630	oxantel	7 µM	HL60	0	0.303	0.287	1277
1465	678	Prestwick-1085	15 µM	MCF7	0	0.303	0.216	3554
1466	1090	11-deoxy-16,16-dimethylprostaglandin E2	10 µM	MCF7	0	0.303	0.24	7533
1467	506	nordihydroguaiaretic acid	1 µM	MCF7	0	0.303	0.234	1003
1468	713	cotinine	23 µM	PC3	0	0.302	0.238	4650
1469	720	Prestwick-1100	9 µM	MCF7	0	0.302	0.234	4356
1470	767	acetylsalicylic acid	100 µM	MCF7	0	0.302	0.213	6924
1471	712	bisacodyl	11 µM	PC3	0	0.302	0.264	4616
1472	764	drofenine	11 µM	PC3	0	0.302	0.28	7129
1473	505	trifluoperazine	10 µM	MCF7	0	0.302	0.245	910
1474	680	pentolonium	7 µM	PC3	0	0.302	0.245	3676
1475	706	sulfabenzamide	14 µM	MCF7	0	0.302	0.234	4979
1476	619	trifluoperazine	8 µM	HL60	0	0.302	0.276	2389
1477	698	pentolonium	7 µM	PC3	0	0.302	0.289	7375
1478	744	terfenadine	8 µM	MCF7	0	0.302	0.187	6823
1479	701	lomefloxacin	10 µM	PC3	0	0.302	0.275	4281
1480	627	sulfacetamide	16 µM	MCF7	0	0.302	0.234	1695
1481	630	buspirone	9 µM	HL60	0	0.302	0.277	1282
1482	757	tanespimycin	1 µM	MCF7	0	0.302	0.233	5578
1483	651	ebselen	15 µM	HL60	0	0.302	0.277	2717
1484	646	glibenclamide	8 µM	MCF7	0	0.302	0.217	3163
1485	761	artemisinin	14 µM	PC3	0	0.302	0.274	7247
1486	630	tacrine	16 µM	HL60	0	0.302	0.276	1278
1487	673	doxazosin	7 µM	MCF7	0	0.302	0.227	3363
1488	755	tyloxapol	4 µM	MCF7	0	0.302	0.181	6452
1489	765	tanespimycin	1 µM	MCF7	0	0.302	0.229	6985
1490	636	nomifensine	11 µM	MCF7	0	0.302	0.208	2224
1491	678	verteporfin	3 µM	MCF7	0	0.302	0.212	3556
1492	712	niridazole	19 µM	PC3	0	0.302	0.223	4621
1493	751	methylbenzethonium chloride	9 µM	MCF7	0	0.301	0.246	6045
1494	671	ribostamycin	7 µM	MCF7	0	0.301	0.247	3444
1495	765	trichostatin A	100 nM	MCF7	0	0.301	0.243	6972
1496	746	sulfamethizole	15 µM	MCF7	0	0.301	0.244	6272
1497	727	tanespimycin	1 µM	PC3	0	0.301	0.199	4442
1498	752	kinetin	19 µM	MCF7	0	0.301	0.195	6073
1499	698	fludroxycortide	9 µM	PC3	0	0.301	0.29	7378
1500	505	calmidazolium	5 µM	MCF7	0	0.301	0.231	906
1501	709	tracazolate	12 µM	PC3	0	0.301	0.266	6619
1502	744	clomipramine	11 µM	MCF7	0	0.3	0.219	6825
1503	655	biotin	16 µM	MCF7	0	0.3	0.206	3289
1504	748	atropine	6 µM	MCF7	0	0.3	0.236	7219
1505	720	quinethazone	14 µM	MCF7	0	0.3	0.218	4351
1506	718	prenylamine	10 µM	PC3	0	0.3	0.24	5070
1507	762	moracizine	9 µM	PC3	0	0.3	0.301	7297
1508	689	amylocaine	15 µM	PC3	0	0.3	0.229	4089
1509	628	chloramphenicol	12 µM	PC3	0	0.3	0.247	1795
1510	710	bemegride	26 µM	PC3	0	0.3	0.292	6668
1511	718	dapsone	16 µM	PC3	0	0.3	0.243	5078
1512	715	ergocalciferol	10 µM	PC3	0	0.3	0.227	6746
1513	1090	BCB000039	10 µM	MCF7	0	0.3	0.229	7531
1514	635	tetramisole	17 µM	HL60	0	0.3	0.27	2489
1515	630	androsterone	14 µM	HL60	0	0.3	0.291	1296
1516	617	antimycin A	7 µM	PC3	0	0.3	0.278	2098
1517	698	mephenesin	22 µM	PC3	0	0.3	0.239	7374
1518	730	hemicholinium	7 µM	MCF7	0	0.3	0.229	5339
1519	757	LY-294002	10 µM	MCF7	0	0.3	0.225	5596
1520	626	monorden	100 nM	MCF7	0	0.299	0.237	1644
1521	673	nicotinic acid	32 µM	MCF7	0	0.299	0.223	3381
1522	619	triprolidine	13 µM	HL60	0	0.299	0.276	2376
1523	661	nipecotic acid	31 µM	HL60	0	0.299	0.263	3121
1524	504	prazosin	10 µM	MCF7	0	0.299	0.227	826
1525	699	0175029-0000	10 µM	MCF7	0	0.299	0.221	4713
1526	641	riboflavin	11 µM	HL60	0	0.299	0.264	1767
1527	603	chlorpromazine	1 µM	PC3	0	0.299	0.228	1217
1528	705	levodopa	20 µM	MCF7	0	0.299	0.233	4394
1529	771	norethisterone	13 µM	MCF7	0	0.299	0.234	7414
1530	691	tobramycin	9 µM	MCF7	0	0.299	0.213	4162
1531	725	valproic acid	200 µM	MCF7	0	0.299	0.233	5211
1532	695	simvastatin	10 µM	MCF7	0	0.299	0.196	4828
1533	651	cefapirin	9 µM	HL60	0	0.299	0.237	2730
1534	752	skimmianine	15 µM	MCF7	0	0.299	0.201	6066
1535	719	pyrantel	11 µM	PC3	0	0.298	0.248	5088
1536	711	famprofazone	11 µM	MCF7	0	0.298	0.236	3928
1537	676	moxonidine	17 µM	MCF7	0	0.298	0.228	7343
1538	1013	H-7	100 µM	PC3	0	0.298	0.26	5968
1539	634	menadione	23 µM	HL60	0	0.298	0.236	2439
1540	744	(-)-isoprenaline	16 µM	MCF7	0	0.298	0.187	6833
1541	640	laudanosine	11 µM	HL60	0	0.298	0.306	1741
1542	690	ethambutol	14 µM	MCF7	0	0.298	0.241	4120
1543	618	dantrolene	12 µM	HL60	0	0.298	0.261	2369
1544	738	bufexamac	18 µM	MCF7	0	0.297	0.23	5515
1545	732	butamben	21 µM	PC3	0	0.297	0.251	5792
1546	654	levothyroxine sodium	5 µM	MCF7	0	0.297	0.223	3249
1547	619	lisinopril	9 µM	HL60	0	0.297	0.269	2371
1548	655	amiodarone	6 µM	MCF7	0	0.297	0.207	3296
1549	743	oxybutynin	10 µM	MCF7	0	0.297	0.224	6770
1550	640	tubocurarine chloride	5 µM	HL60	0	0.297	0.282	1738
1551	685	Prestwick-664	8 µM	MCF7	0	0.297	0.246	3613
1552	642	phenelzine	17 µM	MCF7	0	0.297	0.223	2319
1553	677	tribenoside	8 µM	MCF7	0	0.297	0.204	3507
1554	748	bergenin	12 µM	MCF7	0	0.297	0.232	7224
1555	1076	SC-19220	10 µM	MCF7	0	0.297	0.23	7090
1556	603	tanespimycin	1 µM	PC3	0	0.297	0.247	1226
1557	502	tanespimycin	1 µM	MCF7	0	0.297	0.236	947
1558	691	trichostatin A	100 nM	MCF7	0	0.297	0.239	4153
1559	616	canrenoic acid	10 µM	PC3	0	0.297	0.251	2065
1560	1059	NS-398	10 µM	MCF7	0	0.297	0.215	6911
1561	682	metamizole sodium	12 µM	PC3	0	0.297	0.277	3754
1562	701	Prestwick-664	8 µM	PC3	0	0.297	0.252	4275
1563	755	N-acetyl-L-leucine	23 µM	MCF7	0	0.297	0.201	6462
1564	635	nifuroxazide	15 µM	HL60	0	0.297	0.243	2490
1565	764	dipivefrine	10 µM	PC3	0	0.297	0.252	7124
1566	767	estradiol	100 nM	MCF7	0	0.296	0.217	6928
1567	710	doxazosin	7 µM	PC3	0	0.296	0.294	6642
1568	661	articaine	12 µM	HL60	0	0.296	0.283	3138
1569	754	trichostatin A	100 nM	PC3	0	0.296	0.241	6340
1570	663	trichostatin A	100 nM	MCF7	0	0.296	0.254	2794
1571	685	demeclocycline	8 µM	MCF7	0	0.296	0.229	3604
1572	626	alvespimycin	100 nM	MCF7	0	0.296	0.244	1638
1573	700	lomefloxacin	10 µM	MCF7	0	0.296	0.224	4745
1574	753	ascorbic acid	22 µM	PC3	0	0.296	0.244	6306
1575	616	ivermectin	5 µM	PC3	0	0.296	0.24	2051
1576	681	medrysone	12 µM	PC3	0	0.296	0.243	3705
1577	691	propylthiouracil	23 µM	MCF7	0	0.296	0.221	4157
1578	671	pipenzolate bromide	9 µM	MCF7	0	0.296	0.228	3460
1579	725	thioridazine	10 µM	MCF7	0	0.296	0.201	5227
1580	718	indometacin	11 µM	PC3	0	0.296	0.235	5049
1581	701	hydralazine	20 µM	PC3	0	0.296	0.236	4282
1582	655	digoxin	5 µM	MCF7	0	0.295	0.205	3283
1583	688	phenacetin	22 µM	PC3	0	0.295	0.245	3992
1584	656	thiostrepton	2 µM	MCF7	0	0.295	0.202	2823
1585	752	strophanthidin	10 µM	MCF7	0	0.295	0.196	6087
1586	654	primaquine	9 µM	MCF7	0	0.295	0.207	3279
1587	631	fusaric acid	22 µM	HL60	0	0.295	0.267	1308
1588	633	azathioprine	14 µM	MCF7	0	0.295	0.228	1528
1589	655	felodipine	10 µM	MCF7	0	0.295	0.213	3295
1590	1071	PHA-00816795	10 µM	PC3	0	0.295	0.263	7072
1591	709	liothyronine	6 µM	PC3	0	0.295	0.262	6602
1592	505	5152487	10 µM	MCF7	0	0.295	0.229	896
1593	767	alpha-estradiol	10 nM	MCF7	0	0.295	0.215	6930
1594	671	dienestrol	15 µM	MCF7	0	0.295	0.198	3448
1595	683	Prestwick-1080	15 µM	PC3	0	0.294	0.226	3796
1596	715	midecamycin	5 µM	PC3	0	0.294	0.22	6745
1597	734	vidarabine	15 µM	PC3	0	0.294	0.289	5850
1598	701	tropicamide	14 µM	PC3	0	0.294	0.226	4280
1599	1053	SB-202190	1 µM	MCF7	0	0.294	0.203	6887
1600	671	sulfametoxydiazine	14 µM	MCF7	0	0.294	0.218	3453
1601	626	LY-294002	10 µM	MCF7	0	0.294	0.23	1652
1602	725	valproic acid	50 µM	MCF7	0	0.294	0.207	5219
1603	629	triamterene	16 µM	HL60	0	0.294	0.278	1861
1604	648	anabasine	25 µM	HL60	0	0.294	0.274	2512
1605	694	canavanine	14 µM	MCF7	0	0.294	0.212	4782
1606	705	tetramisole	17 µM	MCF7	0	0.294	0.219	4412
1607	691	metacycline	8 µM	MCF7	0	0.294	0.24	4143
1608	673	paracetamol	26 µM	MCF7	0	0.294	0.214	3364
1609	711	promazine	12 µM	MCF7	0	0.294	0.247	3927
1610	623	clofazimine	8 µM	HL60	0	0.294	0.266	1624
1611	720	rifabutin	5 µM	MCF7	0	0.294	0.202	4349
1612	705	beclometasone	8 µM	MCF7	0	0.294	0.212	4403
1613	603	tanespimycin	1 µM	PC3	0	0.294	0.248	1225
1614	1076	0316684-0000	10 µM	MCF7	0	0.294	0.217	7093
1615	735	esculin	12 µM	MCF7	0	0.294	0.234	5411
1616	750	LY-294002	10 µM	HL60	0	0.293	0.277	6186
1617	725	tanespimycin	1 µM	MCF7	0	0.293	0.221	5222
1618	629	procaine	15 µM	HL60	0	0.293	0.29	1838
1619	701	Prestwick-674	14 µM	PC3	0	0.293	0.262	4276
1620	744	clonidine	15 µM	MCF7	0	0.293	0.215	6814
1621	680	mephenesin	22 µM	PC3	0	0.293	0.216	3675
1622	626	nordihydroguaiaretic acid	1 µM	MCF7	0	0.293	0.214	1648
1623	660	bephenium hydroxynaphthoate	9 µM	HL60	0	0.293	0.294	3089
1624	714	hesperidin	7 µM	PC3	0	0.293	0.246	6714
1625	107	4,5-dianilinophthalimide	10 µM	MCF7	0	0.293	0.258	624
1626	670	flumetasone	10 µM	MCF7	0	0.293	0.252	3410
1627	767	valproic acid	1 mM	MCF7	0	0.293	0.208	6929
1628	719	trichostatin A	100 nM	PC3	0	0.293	0.256	5086
1629	731	mefloquine	10 µM	PC3	0	0.293	0.215	5724
1630	672	theobromine	22 µM	MCF7	0	0.293	0.213	3334
1631	654	corticosterone	12 µM	MCF7	0	0.293	0.215	3244
1632	754	S-propranolol	14 µM	PC3	0	0.293	0.238	6343
1633	708	epiandrosterone	14 µM	MCF7	0	0.293	0.217	5687
1634	738	bupivacaine	12 µM	MCF7	0	0.293	0.26	5537
1635	631	digitoxigenin	11 µM	HL60	0	0.293	0.274	1339
1636	672	theophylline	20 µM	MCF7	0	0.293	0.237	3326
1637	647	methapyrilene	13 µM	MCF7	0	0.292	0.195	3205
1638	1074	PHA-00846566E	10 µM	MCF7	0	0.292	0.244	7081
1639	648	tetryzoline	17 µM	HL60	0	0.292	0.301	2507
1640	603	vorinostat	10 µM	PC3	0	0.292	0.244	1220
1641	504	blebbistatin	17 µM	MCF7	0	0.292	0.235	837
1642	630	chlorprothixene	11 µM	HL60	0	0.292	0.273	1272
1643	754	flavoxate	9 µM	PC3	0	0.292	0.251	6326
1644	1074	pioglitazone	10 µM	MCF7	0	0.292	0.247	7083
1645	504	tanespimycin	1 µM	MCF7	0	0.292	0.245	831
1646	731	trioxysalen	18 µM	PC3	0	0.292	0.235	5736
1647	630	N6-methyladenosine	14 µM	HL60	0	0.292	0.269	1271
1648	754	tubocurarine chloride	5 µM	PC3	0	0.292	0.237	6351
1649	690	6-azathymine	31 µM	MCF7	0	0.292	0.265	4106
1650	751	Prestwick-664	8 µM	MCF7	0	0.292	0.238	6033
1651	715	benfluorex	10 µM	PC3	0	0.292	0.148	6727
1652	678	dexpropranolol	14 µM	MCF7	0	0.292	0.219	3553
1653	712	colchicine	10 µM	PC3	0	0.292	0.253	4614
1654	671	methacholine chloride	20 µM	MCF7	0	0.292	0.228	3452
1655	505	colforsin	50 µM	MCF7	0	0.292	0.225	913
1656	772	difenidol	12 µM	MCF7	0	0.292	0.252	7447
1657	689	trimipramine	10 µM	PC3	0	0.292	0.214	4083
1658	653	tacrine	16 µM	MCF7	0	0.291	0.213	2633
1659	616	nocodazole	13 µM	PC3	0	0.291	0.251	2076
1660	734	glibenclamide	8 µM	PC3	0	0.291	0.236	5849
1661	725	trifluoperazine	10 µM	MCF7	0	0.291	0.178	5221
1662	1057	0297417-0002B	10 µM	MCF7	0	0.291	0.211	6902
1663	1022	C-75	10 µM	MCF7	0	0.291	0.225	6394
1664	747	meropenem	10 µM	MCF7	0	0.291	0.217	7180
1665	680	riluzole	15 µM	PC3	0	0.291	0.221	3666
1666	711	helveticoside	7 µM	MCF7	0	0.291	0.203	3945
1667	502	pyrvinium	1 µM	MCF7	0	0.291	0.218	978
1668	747	nalbuphine	10 µM	MCF7	0	0.291	0.222	7177
1669	727	valproic acid	50 µM	PC3	0	0.291	0.253	4446
1670	636	ivermectin	5 µM	MCF7	0	0.291	0.196	2213
1671	753	nitrendipine	11 µM	PC3	0	0.291	0.26	6304
1672	671	vidarabine	15 µM	MCF7	0	0.291	0.219	3445
1673	655	butoconazole	8 µM	MCF7	0	0.291	0.203	3288
1674	687	citalopram	1 µM	MCF7	0	0.291	0.217	3903
1675	603	sirolimus	100 nM	PC3	0	0.291	0.266	1221
1676	634	amiodarone	6 µM	HL60	0	0.29	0.278	2434
1677	647	sulfafurazole	15 µM	MCF7	0	0.29	0.212	3218
1678	714	methylergometrine	9 µM	PC3	0	0.29	0.254	6704
1679	642	indapamide	11 µM	MCF7	0	0.29	0.215	2322
1680	1023	C-75	10 µM	PC3	0	0.29	0.256	6399
1681	756	flucloxacillin	8 µM	MCF7	0	0.29	0.218	6507
1682	755	clioquinol	13 µM	MCF7	0	0.29	0.188	6461
1683	755	tonzonium bromide	7 µM	MCF7	0	0.29	0.195	6457
1684	772	piroxicam	12 µM	MCF7	0	0.29	0.245	7445
1685	670	mephentermine	9 µM	MCF7	0	0.29	0.247	3425
1686	752	ricinine	24 µM	MCF7	0	0.29	0.229	6067
1687	618	metoclopramide	12 µM	HL60	0	0.29	0.223	2353
1688	645	fludroxycortide	9 µM	HL60	0	0.29	0.245	2184
1689	1083	trichostatin A	1 µM	PC3	0	0.29	0.274	7503
1690	728	riboflavin	11 µM	PC3	0	0.29	0.224	4485
1691	1054	0297417-0002B	10 µM	PC3	0	0.29	0.235	6895
1692	719	telenzepine	9 µM	PC3	0	0.29	0.246	5096
1693	708	dehydrocholic acid	10 µM	MCF7	0	0.29	0.203	5681
1694	741	nortriptyline	13 µM	MCF7	0	0.29	0.197	6003
1695	762	nortriptyline	13 µM	PC3	0	0.289	0.269	7300
1696	707	suloctidil	12 µM	MCF7	0	0.289	0.189	5021
1697	628	procaine	15 µM	PC3	0	0.289	0.239	1796
1698	1007	H-7	100 µM	PC3	0	0.289	0.246	5941
1699	617	flufenamic acid	14 µM	PC3	0	0.289	0.264	2104
1700	714	meglumine	20 µM	PC3	0	0.289	0.229	6685
1701	646	oxytetracycline	8 µM	MCF7	0	0.289	0.236	3170
1702	662	isocorydine	12 µM	MCF7	0	0.289	0.221	2780
1703	690	gramine	23 µM	MCF7	0	0.289	0.221	4118
1704	709	hydrochlorothiazide	13 µM	PC3	0	0.289	0.247	6625
1705	651	drofenine	11 µM	HL60	0	0.289	0.236	2714
1706	656	tiabendazole	20 µM	MCF7	0	0.289	0.221	2840
1707	712	procainamide	15 µM	PC3	0	0.289	0.267	4602
1708	676	pronetalol	15 µM	MCF7	0	0.289	0.188	7322
1709	1075	MS-275	10 µM	PC3	0	0.289	0.259	7084
1710	1054	scriptaid	10 µM	PC3	0	0.289	0.241	6896
1711	709	carisoprodol	15 µM	PC3	0	0.289	0.246	6610
1712	734	milrinone	19 µM	PC3	0	0.289	0.268	5856
1713	738	telenzepine	9 µM	MCF7	0	0.289	0.221	5521
1714	665	naftifine	12 µM	HL60	0	0.289	0.264	2974
1715	629	nifedipine	12 µM	HL60	0	0.289	0.261	1856
1716	708	zimeldine	10 µM	MCF7	0	0.289	0.178	5670
1717	656	omeprazole	12 µM	MCF7	0	0.289	0.211	2828
1718	741	meticrane	15 µM	MCF7	0	0.289	0.198	5984
1719	752	anabasine	25 µM	MCF7	0	0.289	0.222	6074
1720	734	repaglinide	9 µM	PC3	0	0.289	0.258	5862
1721	1020	0225151-0000	10 µM	MCF7	0	0.289	0.216	6384
1722	635	orciprenaline	8 µM	HL60	0	0.289	0.218	2485
1723	707	trichostatin A	100 nM	MCF7	0	0.288	0.211	5017
1724	701	foliosidine	13 µM	PC3	0	0.288	0.228	4295
1725	602	nordihydroguaiaretic acid	1 µM	HL60	0	0.288	0.275	1164
1726	636	aminophenazone	17 µM	MCF7	0	0.288	0.177	2222
1727	659	crotamiton	20 µM	HL60	0	0.288	0.261	3050
1728	630	ouabain	5 µM	HL60	0	0.288	0.281	1302
1729	695	buflomedil	12 µM	MCF7	0	0.288	0.207	4840
1730	626	valproic acid	200 µM	MCF7	0	0.288	0.243	1639
1731	655	bisacodyl	11 µM	MCF7	0	0.288	0.232	3297
1732	633	erythromycin	5 µM	MCF7	0	0.288	0.18	1510
1733	687	CP-690334-01	10 µM	MCF7	0	0.288	0.203	3906
1734	725	LY-294002	10 µM	MCF7	0	0.288	0.217	5224
1735	761	aceclofenac	11 µM	PC3	0	0.288	0.265	7269
1736	682	mepenzolate bromide	10 µM	PC3	0	0.288	0.231	3748
1737	720	phenelzine	17 µM	MCF7	0	0.288	0.216	4360
1738	726	cotinine	23 µM	MCF7	0	0.288	0.23	5246
1739	732	saquinavir	5 µM	PC3	0	0.287	0.26	5770
1740	644	galantamine	11 µM	HL60	0	0.287	0.239	2131
1741	603	thioridazine	10 µM	PC3	0	0.287	0.216	1230
1742	758	sulfafurazole	15 µM	MCF7	0	0.287	0.218	5622
1743	698	halcinonide	9 µM	PC3	0	0.287	0.242	7379
1744	718	levopropoxyphene	7 µM	PC3	0	0.287	0.237	5083
1745	728	dihydroergotamine	3 µM	PC3	0	0.287	0.203	4502
1746	694	pepstatin	6 µM	MCF7	0	0.287	0.187	4790
1747	741	homochlorcyclizine	10 µM	MCF7	0	0.287	0.212	5998
1748	692	minoxidil	19 µM	PC3	0	0.287	0.233	4216
1749	627	noretynodrel	13 µM	MCF7	0	0.287	0.235	1696
1750	664	tocainide	17 µM	HL60	0	0.287	0.267	2931
1751	743	methylprednisolone	11 µM	MCF7	0	0.287	0.19	6785
1752	1028	C-75	10 µM	MCF7	0	0.287	0.242	6423
1753	758	azathioprine	14 µM	MCF7	0	0.287	0.201	5627
1754	732	ebselen	15 µM	PC3	0	0.287	0.287	5778
1755	641	dacarbazine	22 µM	HL60	0	0.287	0.271	1762
1756	709	dl-alpha tocopherol	9 µM	PC3	0	0.287	0.23	6616
1757	626	LY-294002	10 µM	MCF7	0	0.287	0.228	1661
1758	678	oxprenolol	13 µM	MCF7	0	0.287	0.213	3568
1759	758	guanfacine	14 µM	MCF7	0	0.287	0.195	5621
1760	727	nordihydroguaiaretic acid	1 µM	PC3	0	0.286	0.226	4447
1761	619	pinacidil	16 µM	HL60	0	0.286	0.252	2406
1762	757	tanespimycin	1 µM	MCF7	0	0.286	0.209	5566
1763	729	flupentixol	8 µM	MCF7	0	0.286	0.211	5307
1764	690	ginkgolide A	10 µM	MCF7	0	0.286	0.209	4121
1765	707	ouabain	5 µM	MCF7	0	0.286	0.205	5026
1766	756	nisoxetine	13 µM	MCF7	0	0.286	0.195	6496
1767	506	acetylsalicylic acid	100 µM	MCF7	0	0.286	0.242	984
1768	756	scopoletin	21 µM	MCF7	0	0.286	0.21	6510
1769	734	isoconazole	10 µM	PC3	0	0.286	0.237	5857
1770	632	ethambutol	14 µM	MCF7	0	0.286	0.205	1481
1771	678	ronidazole	20 µM	MCF7	0	0.286	0.225	3557
1772	673	crotamiton	20 µM	MCF7	0	0.286	0.181	3388
1773	765	estradiol	100 nM	MCF7	0	0.286	0.227	6968
1774	619	minocycline	8 µM	HL60	0	0.286	0.226	2405
1775	761	chloroquine	8 µM	PC3	0	0.286	0.253	7251
1776	764	ronidazole	20 µM	PC3	0	0.286	0.253	7131
1777	711	metamizole sodium	12 µM	MCF7	0	0.286	0.244	3929
1778	766	mecamylamine	20 µM	MCF7	0	0.286	0.21	7023
1779	673	dimethadione	31 µM	MCF7	0	0.285	0.197	3367
1780	506	tretinoin	1 µM	MCF7	0	0.285	0.239	991
1781	727	alpha-estradiol	10 nM	PC3	0	0.285	0.215	4434
1782	761	trichostatin A	100 nM	PC3	0	0.285	0.261	7245
1783	627	betazole	27 µM	MCF7	0	0.285	0.237	1690
1784	750	tanespimycin	1 µM	HL60	0	0.285	0.256	6166
1785	619	glafenine	10 µM	HL60	0	0.285	0.236	2387
1786	665	trichostatin A	100 nM	HL60	0	0.285	0.253	2949
1787	765	valproic acid	200 µM	MCF7	0	0.285	0.225	6974
1788	748	gabapentin	23 µM	MCF7	0	0.285	0.204	7229
1789	734	noscapine	10 µM	PC3	0	0.285	0.263	5851
1790	682	furaltadone	11 µM	PC3	0	0.285	0.262	3756
1791	691	tetroquinone	21 µM	MCF7	0	0.285	0.198	4159
1792	645	benfotiamine	9 µM	HL60	0	0.285	0.247	2177
1793	765	valproic acid	50 µM	MCF7	0	0.285	0.216	6982
1794	680	0173570-0000	10 µM	PC3	0	0.285	0.235	3690
1795	653	3-hydroxy-DL-kynurenine	18 µM	MCF7	0	0.285	0.191	2654
1796	657	etamivan	18 µM	MCF7	0	0.285	0.216	2879
1797	698	salbutamol	17 µM	PC3	0	0.285	0.243	7376
1798	670	cefazolin	8 µM	MCF7	0	0.285	0.22	3426
1799	702	flunisolide	9 µM	PC3	0	0.285	0.218	4303
1800	665	S-propranolol	14 µM	HL60	0	0.284	0.267	2961
1801	688	ginkgolide A	10 µM	PC3	0	0.284	0.225	4002
1802	731	dizocilpine	12 µM	PC3	0	0.284	0.243	5746
1803	711	phentolamine	13 µM	MCF7	0	0.284	0.238	3971
1804	672	benzthiazide	9 µM	MCF7	0	0.284	0.236	3329
1805	738	lisinopril	9 µM	MCF7	0	0.284	0.234	5504
1806	513	fluphenazine	10 µM	MCF7	0	0.284	0.232	1075
1807	647	mitoxantrone	8 µM	MCF7	0	0.284	0.226	3232
1808	734	estriol	14 µM	PC3	0	0.284	0.241	5866
1809	603	tanespimycin	1 µM	PC3	0	0.284	0.228	1206
1810	707	prasterone	12 µM	MCF7	0	0.284	0.191	5019
1811	655	pirenperone	10 µM	MCF7	0	0.284	0.204	3316
1812	630	cefalexin	11 µM	HL60	0	0.284	0.281	1273
1813	728	cyproterone	10 µM	PC3	0	0.284	0.235	4470
1814	757	sirolimus	100 nM	MCF7	0	0.284	0.249	5581
1815	1043	PHA-00665752	10 µM	MCF7	0	0.283	0.217	6578
1816	711	eldeline	8 µM	MCF7	0	0.283	0.245	3925
1817	677	procarbazine	16 µM	MCF7	0	0.283	0.218	3533
1818	677	asiaticoside	4 µM	MCF7	0	0.283	0.193	3504
1819	762	imipenem	13 µM	PC3	0	0.283	0.255	7294
1820	752	etanidazole	19 µM	MCF7	0	0.283	0.192	6072
1821	703	Prestwick-1100	9 µM	PC3	0	0.283	0.222	4534
1822	718	diethylcarbamazine	10 µM	PC3	0	0.283	0.225	5066
1823	630	bepridil	10 µM	HL60	0	0.283	0.275	1274
1824	732	tretinoin	13 µM	PC3	0	0.283	0.266	5767
1825	700	demeclocycline	8 µM	MCF7	0	0.283	0.198	4728
1826	728	trichostatin A	100 nM	PC3	0	0.283	0.232	4483
1827	1016	3-nitropropionic acid	10 µM	MCF7	0	0.283	0.224	6367
1828	681	meclofenoxate	14 µM	PC3	0	0.283	0.238	3707
1829	766	pargyline	20 µM	MCF7	0	0.282	0.215	7016
1830	1024	valdecoxib	10 µM	MCF7	0	0.282	0.168	6403
1831	700	cloperastine	11 µM	MCF7	0	0.282	0.183	4732
1832	746	ifosfamide	15 µM	MCF7	0	0.282	0.235	6279
1833	731	sulfinpyrazone	10 µM	PC3	0	0.282	0.252	5753
1834	627	triflupromazine	10 µM	MCF7	0	0.282	0.216	1691
1835	633	metanephrine	17 µM	MCF7	0	0.282	0.199	1515
1836	731	sulfametoxydiazine	14 µM	PC3	0	0.282	0.217	5732
1837	629	carbamazepine	17 µM	HL60	0	0.282	0.26	1847
1838	691	sotalol	13 µM	MCF7	0	0.282	0.243	4160
1839	646	labetalol	11 µM	MCF7	0	0.282	0.216	3167
1840	730	fusidic acid	7 µM	MCF7	0	0.282	0.218	5353
1841	506	fulvestrant	1 µM	MCF7	0	0.282	0.235	985
1842	645	bromopride	12 µM	HL60	0	0.282	0.264	2182
1843	689	trichostatin A	100 nM	PC3	0	0.282	0.208	4072
1844	617	methocarbamol	17 µM	PC3	0	0.282	0.24	2111
1845	738	prednisolone	11 µM	MCF7	0	0.282	0.204	5526
1846	746	dexamethasone	9 µM	MCF7	0	0.282	0.227	6271
1847	603	estradiol	100 nM	PC3	0	0.282	0.253	1208
1848	738	nisoxetine	13 µM	MCF7	0	0.282	0.239	5516
1849	708	bepridil	10 µM	MCF7	0	0.282	0.177	5674
1850	602	chlorpromazine	1 µM	HL60	0	0.282	0.276	1158
1851	502	wortmannin	1 µM	MCF7	0	0.282	0.215	977
1852	710	methotrexate	9 µM	PC3	0	0.282	0.254	6654
1853	747	suxibuzone	9 µM	MCF7	0	0.282	0.229	7163
1854	641	piperlongumine	13 µM	HL60	0	0.282	0.255	1764
1855	712	dimethadione	31 µM	PC3	0	0.282	0.264	4607
1856	757	estradiol	10 nM	MCF7	0	0.282	0.193	5601
1857	678	dorzolamide	11 µM	MCF7	0	0.282	0.196	3565
1858	664	harpagoside	8 µM	HL60	0	0.282	0.244	2935
1859	732	cefuroxime	9 µM	PC3	0	0.281	0.259	5787
1860	767	trichostatin A	100 nM	MCF7	0	0.281	0.245	6932
1861	726	flurbiprofen	16 µM	MCF7	0	0.281	0.219	5269
1862	741	thalidomide	15 µM	MCF7	0	0.281	0.226	5990
1863	750	valproic acid	200 µM	HL60	0	0.281	0.254	6173
1864	714	chlorprothixene	11 µM	PC3	0	0.281	0.228	6692
1865	685	PNU-0230031	10 µM	MCF7	0	0.281	0.271	3629
1866	637	fenspiride	13 µM	MCF7	0	0.281	0.219	2269
1867	752	cefalotin	10 µM	MCF7	0	0.281	0.191	6079
1868	698	0175029-0000	1 µM	PC3	0	0.281	0.261	7392
1869	636	pirenzepine	9 µM	MCF7	0	0.281	0.174	2234
1870	712	capsaicin	13 µM	PC3	0	0.281	0.222	4612
1871	764	isopropamide iodide	8 µM	PC3	0	0.281	0.244	7133
1872	504	Y-27632	3 µM	MCF7	0	0.281	0.233	832
1873	694	mestranol	13 µM	MCF7	0	0.281	0.186	4792
1874	725	tretinoin	1 µM	MCF7	0	0.281	0.169	5208
1875	619	dropropizine	17 µM	HL60	0	0.281	0.281	2398
1876	1088	daunorubicin	1 µM	MCF7	0	0.281	0.171	7525
1877	617	piroxicam	12 µM	PC3	0	0.28	0.238	2089
1878	634	epiandrosterone	14 µM	HL60	0	0.28	0.206	2444
1879	756	octopamine	21 µM	MCF7	0	0.28	0.202	6491
1880	691	cefadroxil	11 µM	MCF7	0	0.28	0.197	4161
1881	718	flufenamic acid	14 µM	PC3	0	0.28	0.238	5059
1882	618	nitrofurantoin	17 µM	HL60	0	0.28	0.239	2341
1883	629	sulfacetamide	16 µM	HL60	0	0.28	0.269	1859
1884	616	clindamycin	9 µM	PC3	0	0.28	0.236	2057
1885	732	methanthelinium bromide	10 µM	PC3	0	0.28	0.254	5780
1886	718	norethisterone	13 µM	PC3	0	0.28	0.211	5055
1887	627	hydroflumethiazide	12 µM	MCF7	0	0.28	0.227	1687
1888	726	pentetic acid	10 µM	MCF7	0	0.28	0.182	5264
1889	767	LY-294002	100 nM	MCF7	0	0.28	0.206	6935
1890	1048	STOCK1N-28457	20 µM	PC3	0	0.28	0.254	6864
1891	718	ornidazole	18 µM	PC3	0	0.28	0.241	5064
1892	626	vorinostat	10 µM	MCF7	0	0.28	0.207	1645
1893	745	butacaine	13 µM	MCF7	0	0.28	0.206	6225
1894	743	sulfapyridine	16 µM	MCF7	0	0.28	0.204	6799
1895	745	dizocilpine	12 µM	MCF7	0	0.28	0.202	6223
1896	635	phenacetin	22 µM	HL60	0	0.28	0.237	2471
1897	1076	AR-A014418	10 µM	MCF7	0	0.28	0.2	7092
1898	718	niflumic acid	14 µM	PC3	0	0.28	0.213	5071
1899	630	amoxicillin	11 µM	HL60	0	0.28	0.256	1265
1900	687	trichostatin A	100 nM	MCF7	0	0.28	0.188	3872
1901	699	glycopyrronium bromide	10 µM	MCF7	0	0.279	0.18	4709
1902	649	flumetasone	10 µM	HL60	0	0.279	0.226	2551
1903	1026	erastin	20 µM	MCF7	0	0.279	0.256	6412
1904	1049	PF-00562151-00	10 µM	MCF7	0	0.279	0.179	6868
1905	660	nimodipine	10 µM	HL60	0	0.279	0.254	3103
1906	734	oxprenolol	13 µM	PC3	0	0.279	0.247	5871
1907	710	clomifene	7 µM	PC3	0	0.279	0.249	6648
1908	656	L-methionine sulfoximine	22 µM	MCF7	0	0.279	0.229	2831
1909	737	adrenosterone	13 µM	MCF7	0	0.279	0.202	5464
1910	755	nitrendipine	11 µM	MCF7	0	0.279	0.189	6464
1911	1004	sirolimus	100 nM	MCF7	0	0.279	0.187	5927
1912	664	metacycline	8 µM	HL60	0	0.279	0.265	2901
1913	683	chlorambucil	13 µM	PC3	0	0.279	0.265	3788
1914	757	LY-294002	10 µM	MCF7	0	0.279	0.219	5587
1915	737	chloramphenicol	12 µM	MCF7	0	0.278	0.204	5466
1916	661	nabumetone	18 µM	HL60	0	0.278	0.257	3108
1917	765	trifluoperazine	10 µM	MCF7	0	0.278	0.224	6984
1918	616	nomifensine	11 µM	PC3	0	0.278	0.246	2062
1919	651	isopropamide iodide	8 µM	HL60	0	0.278	0.228	2720
1920	635	L-methionine sulfoximine	22 µM	HL60	0	0.278	0.229	2470
1921	728	acepromazine	9 µM	PC3	0	0.278	0.195	4494
1922	665	spaglumic acid	13 µM	HL60	0	0.278	0.246	2962
1923	737	norethisterone	13 µM	MCF7	0	0.278	0.201	5474
1924	677	rimexolone	11 µM	MCF7	0	0.278	0.202	3516
1925	719	prednisolone	11 µM	PC3	0	0.278	0.222	5101
1926	636	tamoxifen	7 µM	MCF7	0	0.278	0.188	2212
1927	751	halcinonide	9 µM	MCF7	0	0.278	0.225	6040
1928	677	pivampicillin	9 µM	MCF7	0	0.278	0.21	3506
1929	751	pramocaine	12 µM	MCF7	0	0.277	0.197	6054
1930	719	todralazine	15 µM	PC3	0	0.277	0.187	5087
1931	626	alpha-estradiol	10 nM	MCF7	0	0.277	0.206	1635
1932	642	tolbutamide	15 µM	MCF7	0	0.277	0.197	2320
1933	732	hexylcaine	13 µM	PC3	0	0.277	0.263	5768
1934	1012	fulvestrant	1 µM	MCF7	0	0.277	0.182	5964
1935	703	trichostatin A	100 nM	PC3	0	0.277	0.263	4526
1936	1073	alsterpaullone	10 µM	PC3	0	0.277	0.253	7078
1937	693	sulfaguanidine	19 µM	PC3	0	0.277	0.209	4257
1938	748	ivermectin	5 µM	MCF7	0	0.277	0.201	7206
1939	754	molsidomine	17 µM	PC3	0	0.277	0.241	6325
1940	772	noretynodrel	13 µM	MCF7	0	0.277	0.238	7471
1941	630	bezafibrate	11 µM	HL60	0	0.277	0.261	1275
1942	771	trifluoperazine	8 µM	MCF7	0	0.277	0.218	7420
1943	641	hydrocotarnine	13 µM	HL60	0	0.277	0.284	1772
1944	649	mephentermine	9 µM	HL60	0	0.277	0.233	2563
1945	730	digoxin	5 µM	MCF7	0	0.277	0.214	5324
1946	616	neomycin	4 µM	PC3	0	0.276	0.248	2066
1947	627	morantel	11 µM	MCF7	0	0.276	0.199	1676
1948	771	ifenprodil	8 µM	MCF7	0	0.276	0.222	7404
1949	754	isradipine	11 µM	PC3	0	0.276	0.212	6347
1950	695	procyclidine	12 µM	MCF7	0	0.276	0.184	4817
1951	602	fulvestrant	1 µM	HL60	0	0.276	0.253	1146
1952	756	nipecotic acid	31 µM	MCF7	0	0.276	0.193	6500
1953	661	adrenosterone	13 µM	HL60	0	0.276	0.258	3107
1954	506	thioridazine	10 µM	MCF7	0	0.276	0.206	1010
1955	664	benzathine benzylpenicillin	4 µM	HL60	0	0.276	0.232	2939
1956	734	atropine	6 µM	PC3	0	0.276	0.267	5865
1957	711	spiramycin	5 µM	MCF7	0	0.276	0.225	3938
1958	617	ornidazole	18 µM	PC3	0	0.276	0.247	2109
1959	634	biotin	16 µM	HL60	0	0.276	0.258	2428
1960	636	neomycin	4 µM	MCF7	0	0.276	0.214	2229
1961	504	oxaprozin	300 µM	MCF7	0	0.276	0.23	863
1962	707	fluspirilene	8 µM	MCF7	0	0.276	0.183	5008
1963	711	sulfachlorpyridazine	14 µM	MCF7	0	0.276	0.228	3944
1964	659	latamoxef	7 µM	HL60	0	0.276	0.265	3028
1965	682	deferoxamine	6 µM	PC3	0	0.276	0.247	3760
1966	630	pentoxyverine	8 µM	HL60	0	0.276	0.255	1268
1967	631	cefotetan	7 µM	HL60	0	0.276	0.251	1319
1968	718	lobelanidine	11 µM	PC3	0	0.276	0.245	5080
1969	738	sulfadiazine	16 µM	MCF7	0	0.276	0.218	5523
1970	603	alpha-estradiol	10 nM	PC3	0	0.275	0.219	1210
1971	703	homosalate	15 µM	PC3	0	0.275	0.214	4533
1972	603	LY-294002	10 µM	PC3	0	0.275	0.245	1227
1973	658	propantheline bromide	9 µM	HL60	0	0.275	0.252	3013
1974	648	ricinine	24 µM	HL60	0	0.275	0.269	2505
1975	504	5252917	14 µM	MCF7	0	0.275	0.237	828
1976	726	3-acetylcoumarin	21 µM	MCF7	0	0.275	0.207	5259
1977	615	pargyline	20 µM	HL60	0	0.275	0.276	1418
1978	757	sirolimus	100 nM	MCF7	0	0.275	0.21	5567
1979	633	dehydrocholic acid	10 µM	MCF7	0	0.274	0.176	1523
1980	626	thioridazine	10 µM	MCF7	0	0.274	0.22	1655
1981	635	atovaquone	11 µM	HL60	0	0.274	0.204	2480
1982	650	tanespimycin	1 µM	HL60	0	0.274	0.254	2678
1983	629	metrifonate	16 µM	HL60	0	0.274	0.262	1839
1984	690	amiloride	13 µM	MCF7	0	0.274	0.245	4109
1985	683	flutamide	14 µM	PC3	0	0.274	0.218	3803
1986	706	meclocycline	6 µM	MCF7	0	0.274	0.181	4982
1987	752	abamectin	5 µM	MCF7	0	0.274	0.187	6081
1988	506	troglitazone	10 µM	MCF7	0	0.274	0.22	1012
1989	642	nitrofurantoin	17 µM	MCF7	0	0.274	0.245	2303
1990	703	nialamide	13 µM	PC3	0	0.274	0.233	4525
1991	506	prochlorperazine	10 µM	MCF7	0	0.274	0.212	995
1992	603	valproic acid	200 µM	PC3	0	0.274	0.218	1214
1993	748	pirenzepine	9 µM	MCF7	0	0.274	0.214	7226
1994	1044	AG-028671	10 µM	PC3	0	0.274	0.2	6582
1995	764	monocrotaline	12 µM	PC3	0	0.274	0.253	7127
1996	615	pentetrazol	29 µM	HL60	0	0.274	0.276	1408
1997	612	isoxsuprine	12 µM	HL60	0	0.274	0.263	1985
1998	504	5248896	11 µM	MCF7	0	0.274	0.235	838
1999	771	lincomycin	9 µM	MCF7	0	0.273	0.222	7411
[truncated: 4,101 more rows]
